# Supplementary material for: Cowpea (Vigna unguiculata L. Walp.) Metabolomics: Osmoprotection as a Physiological Strategy for Drought Stress Resistance and Improved Yield
Source: Front Plant Sci. 2017 Apr 20;8:586. doi: 10.3389/fpls.2017.00586 (PMC5397532; doi:10.3389/fpls.2017.00586)
Supplement: Supplementary Table 1 — Soil data. [file DataSheet1.XLS]

## Sheet: Table S1.Soil data
	List of measured physical and chemical characteristics in the soil used for the experiments: the soil was collected from the experimental farm of UTAD from 0 to 40 cm depth, sieved through a 5-mm sieve, and mixed with sand in a proportion of 8:3 (w/w); data represent arithmetic means ± standard deviations (n = 4). NA = Not analysed; statistical differences between the soil and the soil:sand mixtu…
		parameter	unit		soil		soil:sand (8:3)		P value
		pH(H2O)	—		4.21 ± 0.10		4.24 ± 0.03		0.73
		pH(KCl)	—		5.15 ± 0.42		5.24 ± 0.45		0.814
		organic matter	g/kg		15.86 ± 1.22		9.69 ± 0.82		0
		available P (Egner–Riehm)	mg P2O5/kg		43.76 ± 7.80		37.50 ± 10.68		0.375
		available K (Egner–Riehm)	mg K2O/kg		159.00 ± 18.42		135.60 ± 32.35		0.252
		Ca2+	cmol(+)/kg		2.38 ± 0.32		1.56 ± 0.39		0.018
		Mg2+	cmol(+)/kg		0.37 ± 0.03		0.21 ± 0.02		0
		K+	cmol(+)/kg		0.33 ± 0.01		0.22 ± 0.01		0
		Na+	cmol(+)/kg		0.13 ± 0.01		0.13 ± 0.02		0.834
		AEC (anion exchange capacity)	cmol(+)/kg		0.28 ± 0.03		0.21 ± 0.02		0.022
		CEC (cation exchange capacity)	cmol(+)/kg		NA		NA		—
		CaCO3	g/kg		NA		NA		—
		total N	mg/kg		11.44 ± 0.42		6.40 ± 0.37		0
		NH4+–N	mg/kg		2.87 ± 0.32		1.25 ± 0.08		0
		NO3-–N	mg/kg		8.57 ± 0.38		5.15 ± 0.37		0
		coarse sand (0.2–2 mm)	g/kg		206.16 ± 12.07		461.55 ± 17.73		0
		thin sand (0.02–0.2 mm)	g/kg		409.03 ± 15.19		269.17 ± 8.88		0
		silt (0.002–0.02 mm)	g/kg		253.48 ± 5.64		166.21 ± 6.84		0
		clay (≤0.002 mm)	g/kg		131.33 ± 1.92		103.07 ± 3.71		0
		soil texture	—		loam		sandy loam		—
		pF 2.0 (water holding capacity)	g/100 g		31.51 ± 2.96		24.07 ± 0.35		0.003

## Sheet: Table S2. GC-MS data
	List of 41 primary metabolites in cowpea leaves and roots observed using GC/EI-TOF-MS: plants were subjected to drought for 6 (D6, vegetative stage) or 12 (D12, reproductive stage) days and recovered after rewatering for 6 days of 6-day stressed plants (D12, reproductive stage). Watering for plants exposed to soil water deficit was stopped when they were 40 days old, and well-watered plants were …	Fradel leaves
			16014cg13_1	16012cg24_1	16015cg05_1	16012cg16_1	16016cg15_1	16013cg04_1			16012cg22_1	16016cg05_1	16015cg04_1	16015cg22_1	16014cg03_1	16016cg21_1			16015cg11_1	16011cg08_1	16016cg16_1	16016cg04_1	16016cg14_1	16014cg06_1			16014cg20_1	16013cg03_1	16015cg13_1	16011cg20_1	16011cg22_1	16016cg06_1			16015cg16_1	16013cg09_1	16011cg23_1	16015cg18_1	16011cg11_1	16014cg12_1
			Control 6DAS	Control 6DAS	Control 6DAS	Control 6DAS	Control 6DAS	Control 6DAS			Stress 6DAS	Stress 6DAS	Stress 6DAS	Stress 6DAS	Stress 6DAS	Stress 6DAS			Control 12DAS	Control 12DAS	Control 12DAS	Control 12DAS	Control 12DAS	Control 12DAS			Stress 12DAS	Stress 12DAS	Stress 12DAS	Stress 12DAS	Stress 12DAS	Stress 12DAS			Rewater 12DAS	Rewater 12DAS	Rewater 12DAS	Rewater 12DAS	Rewater 12DAS	Rewater 12DAS						Stress/Control D6
	Name Analyte	Tag_Mass	1	2	3	4	5	6	AV		7	8	9	10	11	12	AV		25	26	27	28	29	30	AV		31	32	33	34	35	36	AV		37	38	39	40	41	42	AV				log	P value			log
	M000606_A187002-101_METB_579380_TOF_Fructose, D- (1MEOX) (5TMS)	307	0.0079483	0.00494914	0.00594781	0.00470701	0.00397127	0.00324015	0.00512728		0.0104391	0.00450871	0.00911587	0.00602023	0.00344645	0.00586005	0.00656507		0.00818317	0.00929062	0.0191239	0.0193469	0.00428341	0.0195828	0.0133018		0.0119598	0.0110729	0.0112744	0.0188518	0.01057	0.0141139	0.0129738		0.00815598	0.0198641	0.00925131	0.0138483	0.0135534	0.0123697	0.0128405				0.107353	0.291			-0.0108421
	M000040_A189002-101_METB_590400_TOF_Glucose, D- (1MEOX) (5TMS)	160	0.0738247	0.0627237	0.172411	0.0797249	0.141878	0.0487514	0.0965522		0.0656179	0.0706729	0.115021	0.0593056	0.0457307	0.0669311	0.0705465		0.259556	0.102891	0.192808	0.175389	0.187587	0.201893	0.186687		0.126114	0.0773646	0.102652	0.119702	0.141021	0.124246	0.115183		0.166793	0.165345	0.115956	0.108236	0.208485	0.104506	0.144887				-0.136287	0.269			-0.209725
	M000044_A264001-101_METB_840783_TOF_Sucrose, D- (8TMS)	361	0.0877114	0.126213	0.111908	0.119008	0.105554	0.107402	0.109633		0.0984408	0.0979021	0.132167	0.1028	0.113938	0.0917252	0.106162		0.145704	0.186132	0.12711	0.128715	0.0960801	0.157478	0.140203		0.150322	0.138179	0.119682	0.123823	0.186701	0.113613	0.13872		0.112839	0.147701	0.129152	0.117524	0.127523	0.125728	0.126745				-0.01397	0.676			-0.00461933
	M000671_A274002-101_METB_876240_TOF_Trehalose, alpha,alpha'-, D- (8TMS)	191	0.000340935	0.000341795	0.00126027	0.000510358	0.000468214	0.000185973	0.000517924		0.00112001	0.0028104	0.000931983	0.00102471	0.00113073	0.00201951	0.00150622		0.00280495	0.00113664	0.00482886	0.00116527	0.000298386	0.00289091	0.0021875		0.00295894	0.00303188	0.00325508	0.00154136	0.00576655	0.00192475	0.00307976		0.0041979	0.00332063	0.00395098	0.00298934	0.00356362	0.00287785	0.00348339				0.463623	0.016			0.148568
	M000049_A337002-101_METB_1033367_TOF_Raffinose (11TMS)	361	0.00606323	0.0096664	0.0204145	0.0103831	0.0115147	0.008921	0.0111605		0.0176972	0.0276585	0.0258932	0.0249722	0.0333815	0.0141791	0.0239636		0.0137349	0.00800574	0.00677768	0.00760814	0.00720989	0.00908293	0.00873655		0.0288729	0.00542991	0.00571457	0.00870465	0.0487048	0.00587163	0.0172164		0.0123142	0.00898481	0.00829879	0.00466495	0.0120632	0.00644496	0.00879514				0.331869	0.004			0.294603
	TOTAL SUGARS		0.175889	0.203894	0.311941	0.214334	0.263386	0.168501	0.222991		0.193315	0.203553	0.283128	0.194123	0.197628	0.180715	0.208744		0.429983	0.307456	0.350648	0.332225	0.295459	0.390927	0.351117		0.320228	0.235078	0.242578	0.272623	0.392763	0.25977	0.287173		0.304301	0.345216	0.266609	0.247263	0.365188	0.251927	0.29675				-0.0286734	0.612071			-0.087307
	M000054_A150002-101_METB_408455_TOF_Erythritol (4TMS)	217	0.000678365	0.000740125	0.000714992	0.000728821	0.00055627	0.000857558	0.000712688		0.00330908	0.00287524	0.00203119	0.00265569	0.00533546	0.00205754	0.00304403		0.000608006	0.000624821	0.000601186	0.000518039	0.0005315	0.000665373	0.000591488		0.00473056	0.00478252	0.00452847	0.00450073	0.00887009	0.00417344	0.0052643		0.00084026	0.00074845	0.0011307	0.000992657	0.000823346	0.00091052	0.000907656				0.630549	0.001			0.949395
	M000673_A299002-101_METB_940280_EIROE_Galactinol (9TMS)	204	0.0221803	0.0332792	0.0208503	0.0303039	0.0354398	0.0346294	0.0294471		0.186101	0.250035	0.225303	0.230359	0.229816	0.161116	0.213788		0.0965935	0.0331935	0.0463606	0.0370609	0.0517027	0.0577586	0.0537783		0.266323	0.0856969	0.0724591	0.120977	0.188057	0.0899038	0.137236		0.0868081	0.0617532	0.0544189	0.0215047	0.0840481	0.02864	0.0561955				0.86094	0			0.406861
	M000687_A193002-101_METB_583850_TOF_Mannitol, D- (6TMS)	319	0.00866805	0.0101319	0.0222595	0.0278827	0.0209221	0.0172819	0.0178577		0.0211496	0.0254909	0.0210778	0.0150177	0.0216245	0.0150248	0.0198975		0.0397622	0.0337426	0.0495245	0.027151	0.0163746	0.0554029	0.036993		0.0528952	0.0212495	0.036137	0.0268363	0.0333277	0.0207756	0.0318702		0.021011	0.0241024	0.0275236	0.0249061	0.0271609	0.0180245	0.0237881				0.0469745	0.568			-0.0647339
	M000060_A209002-101_METB_653910_TOF_Inositol, myo- (6TMS)	305	0.0467966	0.0508933	0.0589228	0.0529708	0.0517593	0.0538076	0.0525251		0.0496364	0.0665048	0.0602801	0.0580864	0.0620467	0.050128	0.0577804		0.0639145	0.0592091	0.0669738	0.0597088	0.048182	0.0623604	0.0600581		0.0657536	0.065509	0.060058	0.0527486	0.0571355	0.0656928	0.0611496		0.0561452	0.0610646	0.0603171	0.0595521	0.0534269	0.0604327	0.0584898				0.041414	0.13			0.00782195
	TOTAL SUGAR ALCOHOLS		0.0783233	0.0950445	0.102748	0.111886	0.108677	0.106576	0.100543		0.260196	0.344906	0.308692	0.306118	0.318823	0.228326	0.29451		0.200878	0.12677	0.16346	0.124439	0.116791	0.176187	0.151421		0.389702	0.177238	0.173183	0.205063	0.28739	0.180546	0.23552		0.164805	0.147669	0.14339	0.106955	0.165459	0.108008	0.139381				0.46675	4.65e-05			0.191842
	M000026_A110001-101_METB_208565_TOF_Alanine, DL- (2TMS)	116	0.0752624	0.107921	0.120736	0.11983	0.0666176	0.112287	0.100442		0.051591	0.0192538	0.0248162	0.0217114	0.0263457	0.0253705	0.0281814		0.0509956	0.125565	0.0436989	0.104796	0.0465462	0.14907	0.0867785		0.057313	0.101445	0.0435376	0.0622436	0.0991711	0.033688	0.0662331		0.0472724	0.11028	0.082007	0.0603059	0.0949309	0.0809967	0.0792987				-0.551954	0			-0.117337
	M000038_A183001-101_METB-METB_605940_TOF_Arginine, DL-, -NH3 (3TMS)	157	0.00707502	0.011972	0.00536627	0.0190716	0.00323195	0.0155835	0.0103834		0.0239447	0.00593523	0.0127554	0.0119652	0.00951283	0.015387	0.0132501		0.0019194	0.00118536	0.00181995	0.0021617	0.00317768	0.00364786	0.00231866		0.0105449	0.00374796	0.00853432	0.0310036	0.0133268	0.0173844	0.0140903		0.00279521	0.00228516	0.00159459	0.000619407	0.00246397	0.00188663	0.00194083				0.105879	0.44			0.783685
	M000013_A164007-101_MST_479050_TOF_Asparagine, DL- (4TMS)	188	0.0178773	0.0328508	0.0167607	0.0635372	0.00838535	0.0637914	0.0338671			0.00202396	0.0117375	0.0108955	0.00942644	0.00699962	0.0082166		0.000451081	0.011544	0.000333744	0.00673451	0.0151917	0.000269965	0.00575417		0.00396783	0.00374484	0.00456688			0.00294458	0.00380603		0.000981152	0.00197805	0.00272046	0.00121808	0.00429048	0.00275134	0.00232326				-0.615086	0.046			-0.17951
	M000033_A152002-101_METB_457283_TOF_Aspartic acid, L- (3TMS)	232	0.0251466	0.0342349	0.062824	0.0446241	0.0411519	0.0395951	0.0412627		0.037876	0.017075	0.0268913	0.0214059	0.020237	0.0219844	0.0242449		0.0225516	0.0484628	0.0310367	0.0442534	0.0336877	0.0130041	0.032166		0.0179607	0.0375004	0.0189147	0.0310588	0.0423003	0.0197279	0.0279105		0.0193577	0.0346228	0.021211	0.0120671	0.0249131	0.0175128	0.0216141				-0.230937	0.017			-0.0616306
	M000036_A163001-101_METB_507780_TOF_Glutamic acid, DL- (3TMS)	246							#DIV/0!								#DIV/0!								#DIV/0!								#DIV/0!								#DIV/0!				#DIV/0!				#DIV/0!
	M000032_A178001-101_METB_598300_TOF_Glutamine, DL- (3TMS)	156	0.0354206	0.0440195	0.045356	0.0625459	0.0367837	0.0872142	0.05189		0.00860064	0.00449552	0.00939935	0.00688794	0.0101238	0.00509099	0.00743304		0.0147534	0.0384425	0.011538	0.0324241	0.0461846	0.0172743	0.0267695		0.0141471	0.00914734	0.00680406	0.0106181	0.0168027	0.00908107	0.0111001		0.0256831	0.0191014	0.0122918	0.0107473	0.0279903	0.01413	0.018324				-0.843917	0			-0.382315
	M000031_A133001-101_METB_325180_TOF_Glycine (3TMS)	174	0.0139978	0.0132336	0.0101747	0.0135276	0.00880012	0.0170021	0.0127893		0.00890585	0.00280761	0.00283161	0.00345509	0.00527691	0.00314045	0.00440292		0.00690714	0.00606039	0.00589565	0.00993932	0.00845865	0.00613001	0.00723186		0.0113875	0.0305506	0.0119279	0.0102875	0.0131658	0.0128845	0.0150339		0.00800199	0.0135244	0.00764693	0.00611046	0.00930123	0.00612115	0.00845103				-0.463107	0			0.317823
	M000017_A132002-101_METB_319193_TOF_Isoleucine, L- (2TMS)	158	0.00658589	0.00770144	0.00753972	0.00886859	0.00473437	0.010304	0.00762233		0.0644018	0.0201866	0.026893	0.0347633	0.0273766	0.0351238	0.0347909		0.00362465	0.00507841	0.00239878	0.00397483	0.0045384	0.00495047	0.00409426		0.0163102	0.0374216	0.0401533	0.0495532	0.0424009	0.0322021	0.0363402		0.00421714	0.00575518	0.00452238	0.00369236	0.00507346	0.00432198	0.00459708				0.659378	0.002			0.948213
	M000014_A192003-101_METB_615467_TOF_Lysine, L- (4TMS)	156	0.00193196	0.00163379	0.00188931	0.00245475	0.00136578	0.00238891	0.00194408		0.00593514	0.00346228	0.00453479	0.00793664	0.00933141	0.00498656	0.00603114		0.000860316	0.000836968	0.000703246	0.00125673	0.00103969	0.00110562	0.000967093		0.0071889		0.00747626	0.0265059	0.00856037	0.0165237	0.013251		0.000995297	0.000843238	0.00111048	0.000787303	0.000868385	0.000879284	0.000913998				0.491684	0.001			1.13678
	M000028_A182002-101_METB-METB_570427_TOF_Ornithine, DL- (4TMS)	142	0.00433152	0.00817582	0.00386128	0.015958	0.00376758	0.0183576	0.0090753		0.0204643	0.00645952	0.00973671	0.00949798	0.00831011	0.012146	0.0111025		0.000282464	0.000463462	0.000256268	0.000910086	0.00198946	0.000186972	0.000681453		0.00856456	0.00392247	0.00546373	0.0204962	0.00815081	0.0159225	0.01042		0.00252474	0.000534228	0.000551172	0.000535794	0.000591915	0.00118071	0.000986426				0.0875578	0.557			1.18443
	M000011_A164001-101_METB_531145_TOF_Phenylalanine, DL- (2TMS)	192	0.0029803	0.00500783	0.00449635	0.00632886	0.00336434	0.00560538	0.00463051		0.0100461	0.00463705	0.00383084	0.0116668	0.00878285	0.00753334	0.0077495		0.00193663	0.00345132	0.00173279	0.00201588	0.0025909	0.00222459	0.00232535		0.0171445	0.0221835	0.0284	0.0308779	0.0703616	0.0146424	0.0306017		0.0022158	0.00219796	0.00270177	0.00205488	0.00334119	0.00262588	0.00252291				0.223645	0.044			1.11926
	M000029_A132003-101_METB_338693_TOF_Proline, L- (2TMS)	142	0.0444622	0.0485771	0.0884077	0.0673785	0.0362329	0.0574058	0.0570774		0.11114	0.124622	0.109557	0.114516	0.34111	0.0776153	0.146427		0.0377437	0.0343013	0.021487	0.031083	0.0282628	0.0591991	0.0353461		0.434092	0.381013	0.191566	0.118947	0.340344	0.0866327	0.258766		0.0557027	0.0401224	0.0375582	0.0246432	0.0614634	0.0338319	0.0422203				0.409156	0.058			0.864565
	M000015_A138001-101_METB_357523_TOF_Serine, DL- (3TMS)	204	0.0329921	0.0348783	0.0444915	0.0336592	0.032121	0.044133	0.0370458		0.0330585	0.012447	0.0190881	0.0201365	0.0202437	0.0180582	0.0205054		0.0177983	0.0469392	0.0263322	0.0464547	0.0314285	0.0309348	0.0333146		0.020066	0.0501809	0.0272413	0.0353336	0.0284707	0.0311797	0.0320787		0.018901	0.0479668	0.0329456	0.0243141	0.0293536	0.02548	0.0298268				-0.256872	0.001			-0.0164181
	M000016_A140001-101_METB_368365_TOF_Threonine, DL- (3TMS)	218	0.00582743	0.00603953	0.0116512	0.00668029	0.00872907	0.0073246	0.00770868		0.00854914	0.0048232	0.00619178	0.00677851	0.00571509	0.00523924	0.00621616		0.00619452	0.00624128	0.00364436	0.00637892	0.00663576	0.00690461	0.00599991		0.00529558	0.00550485	0.00459889	0.00524646	0.00985926	0.00427405	0.00579652		0.00486728	0.00686269	0.00360207	0.00355925	0.00655022	0.00412103	0.00492709				-0.0934581	0.185			-0.0149777
	M000012_A223001-101_METB_790560_TOF_Tryptophan, L- (3TMS)	202							#DIV/0!								#DIV/0!								#DIV/0!								#DIV/0!								#DIV/0!				#DIV/0!				#DIV/0!
	M000035_A194002-101_METB_658337_TOF_Tyrosine, DL- (3TMS)	218	0.00119452	0.00171672	0.00154331	0.00190401	0.00121821	0.00195508	0.00158864		0.00524746	0.00204209	0.00247554	0.00337667	0.00539065	0.00258546	0.00351964		0.00111263	0.00158529	0.00107424	0.00115248	0.000969089	0.00156303	0.00124279		0.0051959	0.00690231	0.00419441	0.0062459	0.0104004	0.00546915	0.00640135		0.00141288	0.00154543	0.00174146	0.00107293	0.00160893	0.00150556	0.0014812				0.345473	0.01			0.711873
	M000030_A122001-101_METB_271580_TOF_Valine, DL- (2TMS)	144	0.0197382	0.0262341	0.0294795	0.0302614	0.0160274	0.0324176	0.025693		0.0354409	0.0233233	0.0239164	0.036152	0.0367046	0.0336458	0.0315305		0.0121921	0.017385	0.0092897	0.0168842	0.0169194	0.015077	0.0146246		0.0293895	0.0696601	0.0574222	0.0527612	0.0817308	0.0346832	0.0542745		0.0144344	0.0200891	0.0151806	0.0126651	0.0180693	0.0153201	0.0159597				0.0889156	0.124			0.569512
	M000039_A192006-101_METB_679450_TOF_Histidine, L- (3TMS)	154							#DIV/0!								#DIV/0!								#DIV/0!								#DIV/0!								#DIV/0!				#DIV/0!				#DIV/0!
	TOTAL AMINO ACIDS		0.294824	0.384196	0.454578	0.49663	0.272531	0.515365	0.403021		0.425202	0.253594	0.294655	0.321145	0.543888	0.274907	0.352232		0.179324	0.347542	0.161242	0.310419	0.24762	0.311543	0.259615		0.658568	0.762925	0.460801	0.491179	0.785046	0.33724	0.582627		0.209363	0.307708	0.227385	0.164393	0.29081	0.212665	0.235387				-0.0584986	0.430657			0.351061
	M000114_A153003-101_METB_452200_TOF_Butyric acid, 4-amino- (3TMS)	174	0.0340889	0.0968037	0.0206483	0.127429	0.0371092	0.141789	0.0763113		0.153535	0.0174606	0.0765781	0.064526		0.0213972	0.0666993		0.00582529	0.0834277	0.00635082	0.0287454	0.0762543	0.0175377	0.0363569		0.00307734	0.0093888	0.0151248	0.0545911	0.00615591	0.0334381	0.020296		0.00910932	0.00998274	0.0113	0.0145822	0.0135191	0.0154127	0.0123177				-0.0584674	0.774			-0.253176
	M000037_A153002-101_METB-METB_506483_TOF_Pyroglutamic acid, DL- (2TMS)	156	0.0993186	0.139467	0.242787	0.145496	0.29641	0.127855	0.175222		0.0727307	0.165927	0.0708149	0.137361		0.122503	0.113867		0.113145	0.0807645	0.171131	0.222582	0.186445		0.154814		0.0601128		0.0874308	0.0512879	0.0763996	0.0662954	0.0683053		0.446991	0.0583086	0.0590176	0.0705235	0.0679301	0.0519621	0.125789				-0.18719	0.145			-0.355354
	M000186_A175002-101_METB-METB_517180_TOF_Putrescine (4TMS)	174	0.0238774	0.0301635	0.0207348	0.039295	0.0243587	0.0331233	0.0285921		0.0128643	0.00855599	0.00938356	0.0117692	0.00874445	0.0171339	0.0114086		0.0074893	0.0283437	0.0103237	0.0194405	0.0372077	0.00342226	0.0177045		0.0128568	0.027705	0.0145195	0.0115274	0.0274604	0.0194455	0.0189191		0.0159915	0.00846992	0.0106543	0.0147086	0.0140116	0.0123995	0.0127059				-0.399015	0			0.0288155
	M000106_A226002-101_METB_723585_TOF_Spermidine (5TMS)	174	0.000381987	0.000642839	0.000808061	0.0010139	0.000413559	0.000544025	0.000634061		0.000465211	0.000286548	0.000271877	0.000423693	0.00030476	0.000380309	0.0003554		0.00044185	0.000548921	0.000176556	0.000415711	0.000485544	0.00046123	0.000421635		0.000272048	0.000438875	0.000218247	0.000449445	0.000479391	0.000266155	0.000354027		0.000368356	0.000373467	0.000397494	0.000314386	0.000568703	0.00032433	0.000391123				-0.251414	0.023			-0.0759007
	M000230_A275001-101_METB_883670_TOF_Spermine (5TMS)	144	0.000402012	0.000558753	0.000521736	0.000579332	0.000409915	0.00047393	0.000490947		0.000583842	0.000518714	0.000457806	0.000357564	0.000464099	0.00047442	0.000476074		0.000657852	0.000692289	0.000677917	0.000440014	0.000381641	0.00066585	0.000585927		0.000555111	0.000572099	0.000577917	0.000648759	0.000844706	0.000440778	0.000606562		0.000454363	0.0006184	0.000799166	0.000554523	0.000857125	0.000612219	0.000649299				-0.0133596	0.738			0.0150313
	M000081_A191004-101_METB_638360_TOF_Tyramine (3TMS)	174	0.00111192	0.00314245	0.00636868	0.00652136	0.00316576	0.00544025	0.00429174		0.00375977	0.00677465	0.00486455	0.00563851			0.00525937			0.000472083		0.00231071	0.00266216		0.00181499				0.0069385	0.00751559	0.0103415	0.00667918	0.0078687		0.00435973		0.00601276	0.00559674	0.00250451	0.00565105	0.00482496				0.0883009	0.344			0.63703
	TOTAL AMINE DERIVATIVES		0.158069	0.267636	0.2855	0.313813	0.358701	0.303785	0.281251		0.240179	0.192749	0.157506	0.214437	0.00951331	0.161889	0.162712		0.127559	0.193777	0.18866	0.271624	0.300774	0.022087	0.18408		0.076874	0.0381048	0.117871	0.118505	0.11134	0.119886	0.0970968		0.472914	0.0777531	0.0821686	0.100683	0.0968866	0.0807109	0.151853				-0.237673	0.0206306			-0.277802
	M000069_A182004-101_METB-METB_592883_TOF_Citric acid (4TMS)	273	0.00679466	0.00704999	0.0112373	0.00605191	0.0060461	0.00997937	0.00785989		0.0142555	0.00962967	0.0127747	0.0145273	0.0236259	0.00696933	0.0136304			0.0116433	0.00887699	0.018212	0.00754091		0.0115683		0.02447	0.0362684	0.0128661	0.0218255	0.0209201	0.0195851	0.0226559		0.00624961	0.0216812	0.0195465	0.0129607		0.0246241	0.0170124				0.239092	0.043			0.291912
	M000571_A158004-101_METB_523847_TOF_Glutaric acid, 2-oxo- (1MEOX) (2TMS)	198		0.0719669	0.132822	0.0955736	0.102576	0.0951722	0.0996221		0.0904243	0.128476	0.116594	0.112346	0.112654	0.0856875	0.107697		0.152521	0.105715	0.161596	0.137451	0.102523	0.148308	0.134686		0.156267	0.130804	0.133618	0.0864089	0.0948046	0.12745	0.121559		0.116067	0.126245	0.109273	0.123675	0.0980883	0.12386	0.116201				0.0338483	0.501			-0.0445354
	M000074_A134001-101_METB_365427_TOF_Succinic acid (2TMS)	247	0.0116834	0.00998437	0.0207829	0.00999709	0.016059	0.010518	0.0131708		0.0100127	0.0128549	0.0128086	0.0112747	0.0104593	0.01026	0.0112784		0.0143121	0.0170308	0.0145931	0.0158418	0.0108385	0.02042	0.0155061		0.0199449	0.0196411	0.015879	0.0110939	0.0150695	0.0179564	0.0165975		0.0180042	0.0162244	0.0170184	0.0156109	0.0187821	0.0200304	0.0176117				-0.0673661	0.333			0.0295406
	M000067_A137001-101_METB_371255_TOF_Fumaric acid (2TMS)	245	0.00970988	0.00942523	0.0130593	0.00832282	0.0140817	0.00698644	0.0102642		0.00620801	0.00903287	0.00593978	0.00730812		0.00435615	0.00656899		0.00578282	0.00463725	0.00566247	0.00921982	0.00431994	0.00635944	0.00599696		0.00826333	0.0109691	0.00621508	0.00424396	0.0197195	0.00625723	0.00927803		0.00509757	0.00968245	0.00554865	0.00663488	0.00426951	0.00622996	0.00624384				-0.193827	0.076			0.189525
	M000065_A149001-101_METB_440995_TOF_Malic acid, DL- (3TMS)	233	0.0517434	0.0438209	0.0648836	0.0432944	0.050954	0.0478313	0.0504213		0.0493406	0.0547494	0.0496483	0.0480511	0.0700122	0.0367868	0.0514314		0.0437358	0.0539721	0.0309302	0.0432985	0.0374681	0.0456684	0.0425122		0.0435877	0.059781	0.0409431	0.0402084	0.0534873	0.0422264	0.0467057		0.0313482	0.0526304	0.0339688	0.0369631	0.0440758	0.03855	0.0395894				0.00861463	0.858			0.0408561
	M000073_A135003-101_METB_345050_TOF_Glyceric acid, DL- (3TMS)	189	0.00751858	0.00938831	0.013794	0.00668527	0.00983797	0.00768392	0.00915134		0.00410498	0.0049229	0.00360573	0.00339306	0.00411018	0.00311789	0.00387579		0.0209319	0.0436361	0.0242128	0.0155994	0.0132169	0.0168976	0.0224158		0.00490072	0.0149943	0.00644322	0.0044167	0.00628999	0.00705959	0.00735075		0.00870192	0.0207704	0.0146262	0.00798541	0.0144493	0.0096159	0.0126915				-0.373124	0.001			-0.484222
	M000071_A104002-101_METB_222650_TOF_Pyruvic acid (1MEOX) (1TMS)	89	0.000530676	0.000913749	0.00196103	0.000894307	0.000949789	0.000775149	0.00100412		0.000707405	0.0005968	0.000646658	0.000434812	0.000541849	0.000423497	0.000558504		0.000963701	0.00168668	0.00101017	0.00132644	0.000572129	0.00204095	0.00126668		0.000849187	0.00130067	0.000591885	0.000594532	0.00138027	0.000657597	0.000895689		0.000726527	0.00129216	0.00100979	0.000901686	0.000847424	0.000838678	0.000936043				-0.254758	0.056			-0.150509
	M000078_A156001-101_METB_458330_TOF_Threonic acid (4TMS)	292	0.00382237	0.00448437	0.00750741	0.0050291	0.00610926	0.00523691	0.0053649		0.00379237	0.00295472	0.00349347	0.0029799	0.0036168	0.00271115	0.00325807		0.00565852	0.00605387	0.00541887	0.00485806	0.0047482	0.00456985	0.00521789		0.00376131	0.00408449	0.00271848	0.00284014	0.00419275	0.00276866	0.00339431		0.00441518	0.00571612	0.00554865	0.00388367	0.00633732	0.00478947	0.00511507				-0.216602	0.004			-0.186744
	TOTAL ORGANIC ACIDS		0.091803	0.157034	0.266048	0.175849	0.206614	0.184183	0.180255		0.178846	0.223218	0.205512	0.200315	0.22502	0.150312	0.197204		0.243906	0.244375	0.252301	0.245807	0.181228	0.244264	0.235313		0.262045	0.277843	0.219275	0.171632	0.215864	0.223961	0.228437		0.19061	0.254242	0.20654	0.208615	0.18685	0.228539	0.212566				0.039028	0.534215			-0.0128813
		Fradel roots
			16016cg09:1	16011cg18:1	16014cg10:1	16013cg22:1	16012cg06:1	16013cg06:1			16011cg17:1	16015cg17:1	16015cg03:1	16011cg07:1	16013cg17:1	16014cg17:1			16014cg16:1	16015cg06:1	16013cg19:1	16016cg19:1	16016cg13:1	16013cg18:1			16012cg05:1	16011cg04:1	16011cg06:1	16013cg13:1	16013cg11:1	16016cg11:1			16012cg09:1	16016cg22:1	16016cg07:1	16015cg21:1	16015cg14:1	16011cg12:1
			Control 6DAS	Control 6DAS	Control 6DAS	Control 6DAS	Control 6DAS	Control 6DAS			Stress 6DAS	Stress 6DAS	Stress 6DAS	Stress 6DAS	Stress 6DAS	Stress 6DAS			Control 12DAS	Control 12DAS	Control 12DAS	Control 12DAS	Control 12DAS	Control 12DAS			Stress 12DAS	Stress 12DAS	Stress 12DAS	Stress 12DAS	Stress 12DAS	Stress 12DAS			Rewater 12DAS	Rewater 12DAS	Rewater 12DAS	Rewater 12DAS	Rewater 12DAS	Rewater 12DAS						Stress/Control D6
			61	62	63	64	65	66	AV	SD	67	68	69	70	71	72	AV	SD	85	86	87	88	89	90	AV	SD	91	92	93	94	95	96	AV	SD	97	98	99	100	101	102	AV	SD			log	P value			log
	M000606_A187002-101_METB_579380_TOF_Fructose, D- (1MEOX) (5TMS)	307	0.0111351	0.0406241	0.0243565		0.0332147	0.0345313	0.0287723		0.0334254	0.000293305	0.0331656	0.0309261	0.0355321		0.0266685		0.0373981	0.0349865	0.0398373	0.0268603	0.0344378	0.0322133	0.0342889		0.0418382	0.0112635	0.0328763	0.0258613	0.0279374	0.0351921	0.0291615				0.0275861		0.0176002	0.0429262	0.0293708				-0.0329766	0.808			-0.0703443
	M000040_A189002-101_METB_590400_TOF_Glucose, D- (1MEOX) (5TMS)	160	0.0397315	0.0789982	0.0747609		0.0799201	0.0889421	0.0724706		0.0679644	0.000892183	0.0989329	0.0702163	0.0958722		0.0667756		0.105572	0.0951864	0.10286	0.0922246	0.0989153	0.0906611	0.09757		0.0916647	0.0471538	0.0696731	0.0841451	0.0808446	0.0952411	0.0781204				0.0809791		0.0667945	0.0848426	0.0775388				-0.0355439	0.779			-0.096552
	M000044_A264001-101_METB_840783_TOF_Sucrose, D- (8TMS)	361	0.0974905	0.139367	0.119475	0.127207	0.15442	0.103345	0.123551		0.224242		0.203892	0.231819	0.209435	0.1289	0.199658		0.238472	0.0752871	0.286467	0.0967383	0.0816096	0.233323	0.16865		0.406807	0.17094	0.270886	0.271248	0.348752	0.206411	0.279174		0.255474	0.190222	0.209487	0.137323	0.26579	0.167594	0.204315				0.20844	0.003			0.21889
	M000671_A274002-101_METB_876240_TOF_Trehalose, alpha,alpha'-, D- (8TMS)	191	0.00899711	0.0101728	0.00875564		0.0145427	0.0263587	0.0137654		0.009426	0.00974957	0.00288749	0.0119807	0.00910618		0.00863		0.00213208	0.00974244	0.00533318	0.0106559	0.00791184	0.0162977	0.00867886		0.00871096	0.00978632	0.0187432	0.0126534	0.0123032	0.00773967	0.0116561				0.00542544		0.00831075	0.0103509	0.00802903				-0.202778	0.197			0.128092
	M000049_A337002-101_METB_1033367_TOF_Raffinose (11TMS)	361	0.00989441	0.00247813	0.00247872		0.0295082	0.0285679	0.0145855		0.0423189	0.0016152	0.000730663	0.0405949	0.00325588		0.0177031		0.00201185	0.00760718	0.00233108	0.00203628	0.000989964	0.00493626	0.00331877		0.00325092	0.00515391	0.0116022	0.0239582	0.0094218	0.00389307	0.00954669				0.00182451		0.00341777	0.00271541	0.00265256				0.0841294	0.792			0.458876
	TOTAL SUGARS		0.167249	0.27164	0.229827		0.311606	0.281745	0.252413		0.377377	0.0125503	0.339609	0.385537	0.353201		0.293655		0.385586	0.22281	0.436829	0.228515	0.223865	0.377432	0.312506		0.552272	0.244297	0.403781	0.417866	0.479259	0.348477	0.407659				0.325302		0.361913	0.308429	0.331881				0.0657249	0.597801			0.115438
	M000054_A150002-101_METB_408455_TOF_Erythritol (4TMS)	217							#DIV/0!								#DIV/0!								#DIV/0!								#DIV/0!								#DIV/0!				#DIV/0!				#DIV/0!
	M000673_A299002-101_METB_940280_EIROE_Galactinol (9TMS)	204	0.0320027	0.00502557	0.00652321		0.0484939	0.0196247	0.022334		0.147868	0.00673201	0.00236139	0.108612	0.0134127		0.055797		0.031321	0.0115074	0.00345619	0.0127862	0.00355616	0.0188414	0.0135781		0.00778811	0.00845443	0.0404986	0.0321709	0.023171	0.00817223	0.0200426				0.00352537		0.00706263	0.0113429	0.00731029				0.397645	0.190849			0.169115
	M000687_A193002-101_METB_583850_TOF_Mannitol, D- (6TMS)	319	0.00472814	0.00126661	0.00232152		0.00514776	0.00759426	0.00421166		0.00556281	0.00906756	0.00089495	0.00251193	0.00156916		0.00392128		0.00163993	0.00438311	0.00119671	0.00625616	0.00180995	0.00228312	0.00292816		0.00155229	0.00692937	0.0041979	0.00453535	0.00649699	0.00115009	0.00414366				0.00142196		0.00227606	0.0038386	0.00251221				-0.0310253	0.881			0.150789
	M000060_A209002-101_METB_653910_TOF_Inositol, myo- (6TMS)	305	0.0312192	0.00693483	0.0124996		0.0131319	0.0207956	0.0169162		0.0352804	0.00515629	0.00344748	0.0294888	0.0155776		0.0177901		0.0114997	0.00847951	0.00591785	0.0106427	0.00497028	0.014545	0.00934252		0.00681414	0.0197039	0.0343977	0.0188335	0.0449252	0.00456002	0.0215391				0.00567618		0.0284044	0.00911596	0.0143988				0.0218754	0.912			0.362764
	TOTAL SUGAR ALCOHOLS		0.06795	0.013227	0.0213443		0.0667735	0.0480145	0.0434619		0.188711	0.0209559	0.00670382	0.140612	0.0305594		0.0775084		0.0444607	0.02437	0.0105707	0.0296851	0.0103364	0.0356695	0.0258487		0.0161545	0.0350877	0.0790943	0.0555398	0.0745932	0.0138823	0.0457253				0.0106235		0.0377431	0.0242974	0.0242213				0.251241	0.431156			0.247717
	M000026_A110001-101_METB_208565_TOF_Alanine, DL- (2TMS)	116	0.103244	0.125156	0.156027	No internal standard	0.122043		0.126618		0.0471177	0.0305332	0.0269342	0.0847785	0.115217	No internal standard	0.0609162		0.0963114	0.085098	0.0945706	0.0474465	0.0283352	0.113081	0.0774738		0.118309	0.142866	0.222098	0.227492	0.235281		0.189209		No internal standard		0.0394722	No internal standard	0.201601	0.134735	0.125269				-0.317761	0.0186661			0.387787
	M000038_A183001-101_METB-METB_605940_TOF_Arginine, DL-, -NH3 (3TMS)	157	0.0139503	0.0143324	0.00205271		0.0223038	0.00883773	0.0122954		0.0207097	0.00838726	0.00274238	0.0148521	0.00196501		0.00973129		0.0108059	0.00615678	0.00868827	0.00310837	0.00409206	0.0019337	0.00579751		0.00874124	0.0133693	0.0181463	0.0064929	0.0173094	0.00738774	0.0119078				0.00641601		0.00713001	0.00808897	0.00721166				-0.101572	0.615			0.31259
	M000013_A164007-101_MST_479050_TOF_Asparagine, DL- (4TMS)	188	0.0703782	0.066232	0.0316401		0.0781096	0.119931	0.0732581			0.0102485	0.00329981		0.0165929		0.0100471		0.0463574	0.010707	0.0309443	0.0052152	0.00366318	0.0242442	0.0201886		0.0495776	0.131471		0.0701608		0.00522903	0.0641096				0.00568717		0.0680116	0.0428455	0.0388481				-0.862816	0.016			0.501818
	M000033_A152002-101_METB_457283_TOF_Aspartic acid, L- (3TMS)	232	0.112961	0.0411094	0.0754936		0.0622295	0.0527081	0.0689003		0.0872934	0.0359464	0.0146682	0.0840236	0.0714944		0.0586852		0.0366509	0.0563554	0.0327367	0.0639415	0.0199189	0.0205449	0.038358		0.0508101	0.0884415	0.10978	0.0565472	0.131815	0.0174372	0.0758052				0.032045		0.08008	0.0640031	0.0587094				-0.0696927	0.604			0.295843
	M000036_A163001-101_METB_507780_TOF_Glutamic acid, DL- (3TMS)	246	0.0135498	0.0244667	0.0483281		0.0577661	0.0875614	0.0463344		0.0861561	0.00518375	0.00284338	0.094829	0.0338734		0.0445771		0.0228337	0.0144047	0.0137974	0.00179281	0.00213102	0.0502816	0.0175402		0.0285184	0.0739903	0.0954485	0.050944	0.101049	0.00178082	0.0586219				0.00389494		0.0278995	0.0345368	0.0221104				-0.0167915	0.942			0.524025
	M000032_A178001-101_METB_598300_TOF_Glutamine, DL- (3TMS)	156	0.0119176	0.0182224	0.0151421		0.0279475	0.015451	0.0177361		0.0210975	0.00894912	0.00337268	0.0282562	0.00937615		0.0142103		0.00889967	0.0171465	0.0116689	0.00692155	0.00349084	0.0102268	0.0097257		0.00915481	0.0112846	0.0262858	0.00912586	0.0202445	0.00261588	0.0131186				0.0128993		0.00875225	0.0158317	0.0124944				-0.0962547	0.525			0.129966
	M000031_A133001-101_METB_325180_TOF_Glycine (3TMS)	174	0.0115767	0.00686572	0.00626207		0.00755319	0.0177816	0.0100079		0.0153971	0.00439761	0.00474451	0.00915176	0.00658064		0.00805432		0.0062187	0.00654216	0.00692374	0.00559146	0.00304544	0.00507158	0.00556551		0.00599814	0.00896976	0.0108494	0.0115706	0.018222	0.00376597	0.00989598				0.00464577		0.0126465	0.00704704	0.00811309				-0.094312	0.527			0.249953
	M000017_A132002-101_METB_319193_TOF_Isoleucine, L- (2TMS)	158	0.0271903	0.0121171	0.0176936		0.0127587	0.0269448	0.0193409		0.0474132	0.00670397	0.00636949	0.0431293	0.0118597		0.0230951		0.0214618	0.0106856	0.00992753	0.00885615	0.00568639	0.0159047	0.012087		0.0118468	0.0168187	0.0291963	0.0232678	0.0501304	0.00514361	0.022734				0.00673475		0.0320786	0.0123893	0.0170676				0.0770436	0.709			0.274356
	M000014_A192003-101_METB_615467_TOF_Lysine, L- (4TMS)	156	0.00892542	0.00344435	0.00376953		0.00362013	0.00739397	0.00543068		0.00577626	0.00157801	0.000969103	0.00659519	0.00206318		0.00339635		0.00252928	0.00267154	0.00206023	0.00365202	0.00126224	0.002864	0.00250655		0.00341107	0.00737478	0.00925974	0.00411438	0.00958694	0.00142411	0.00586184				0.00184924		0.00455416	0.00234514	0.00291618				-0.203842	0.246			0.368957
	M000028_A182002-101_METB-METB_570427_TOF_Ornithine, DL- (4TMS)	142	0.0210706	0.0087522	0.0019247		0.0185521	0.0110804	0.012276		0.0269113	0.00750442	0.00541125	0.0125333	0.0029107		0.0110542		0.00766593	0.00624036	0.00613141	0.00614895	0.00444303	0.00216476	0.00546574		0.00938765	0.0132016	0.0163333	0.00898352	0.0206553	0.010359	0.0131534				0.00826044		0.00955903	0.00534228	0.00772058				-0.0455306	0.829			0.381388
	M000011_A164001-101_METB_531145_TOF_Phenylalanine, DL- (2TMS)	192	0.0069303	0.00372586	0.00279003		0.00472191	0.00863933	0.00536148		0.00603453	0.00159403	0.00154443	0.00377948	0.00260748		0.00311199		0.00269277	0.00367794	0.00286562	0.00369145	0.00132677	0.00244995	0.00278408		0.00348181	0.00578498	0.00616763	0.00347918	0.00873325	0.00182866	0.00491259				0.00277386		0.00326138	0.00294028	0.00299184				-0.236247	0.136			0.246628
	M000029_A132003-101_METB_338693_TOF_Proline, L- (2TMS)	142	0.336484	0.141703	0.12783		0.15975	0.362595	0.225672		0.0801193	0.0226472	0.00883188	0.0949129	0.0377655		0.0488553		0.0231838	0.0303852	0.01254	0.0766834	0.0186102	0.0759493	0.0395587		0.208776	0.331481	0.308316	0.364722	0.349654	0.110181	0.278855				0.00780088		0.0649441	0.0308443	0.0345298				-0.664566	0.0108363			0.848137
	M000015_A138001-101_METB_357523_TOF_Serine, DL- (3TMS)	204	0.0858921	0.0339826	0.0538011		0.0369501	0.100046	0.0621344		0.0862859	0.0205611	0.0159244	0.0834841	0.0328066		0.0478124		0.0394662	0.0318356	0.0300151	0.0301624	0.0128262	0.0494627	0.0322947		0.0323011	0.0649552	0.0905186	0.0675513	0.116615	0.0152306	0.0645286				0.0249215		0.0869409	0.0347048	0.0488557				-0.113791	0.5			0.300621
	M000016_A140001-101_METB_368365_TOF_Threonine, DL- (3TMS)	218	0.0197988	0.00741181	0.0157714		0.0109121	0.0174384	0.0142665		0.0255173	0.0057376	0.00376071	0.0221336	0.0072813		0.0128861		0.0120638	0.00835879	0.00618322	0.00663312	0.00410937	0.0131312	0.00841324		0.00737575	0.0110138	0.019772	0.0165867	0.0257848	0.00433383	0.0141445				0.00561023		0.02161	0.00776101	0.0116604				-0.0441964	0.792			0.225624
	M000012_A223001-101_METB_790560_TOF_Tryptophan, L- (3TMS)	202	0.00715036	0.001919	0.00208702		0.00337495	0.0114772	0.00520172		0.00677988	0.00119695	0.000588749	0.00499081	0.00187673		0.00308662		0.0022377	0.00195243	0.00117397	0.00257647	0.000963995	0.00160004	0.00175077		0.00179142	0.0100054	0.01025	0.00669503	0.00901878	0.000856926	0.00643626				0.0011568		0.0037346	0.00179624	0.00222921				-0.226663	0.362			0.565405
	M000035_A194002-101_METB_658337_TOF_Tyrosine, DL- (3TMS)	218	0.0106594	0.00185826	0.00203684		0.00410629	0.0107241	0.00587698		0.0110526	0.00129708	0.000981888	0.0075454	0.00294395		0.00476419		0.00366358	0.0023204	0.00143471	0.00211098	0.00130789	0.0027925	0.00227167		0.00228034	0.00642241	0.0120501	0.00687509	0.0111598	0.00140429	0.00669866				0.00111628		0.00760476	0.00185113	0.00352406				-0.0911648	0.702			0.469642
	M000030_A122001-101_METB_271580_TOF_Valine, DL- (2TMS)	144	0.0644545	0.0295588	0.0419405		0.0348497	0.0276178	0.0396843		0.0921135	0.0163809	0.0130509	0.0908859	0.0235005		0.0471863		0.0433629	0.0297897	0.021901	0.0277789	0.0125996	0.034694	0.0283543		0.0310366	0.0652126	0.094923	0.0722012	0.120169	0.0122532	0.0659659				0.0167263		0.0738744	0.0351514	0.0419173				0.0751977	0.638			0.3667
	M000039_A192006-101_METB_679450_TOF_Histidine, L- (3TMS)	154	0.042641	0.00955995	0.00777511		0.0364148	0.08628	0.0365342		0.00332293	0.00357198	0.000533774	0.00156492	0.00403254		0.00260523		0.01616	0.00431637	0.006647	0.00351576	0.00135274	0.00750658	0.00658307		0.0104302	0.0966323	0.108716	0.0399371	0.115728	0.0921845	0.0772713				0.00174208		0.0315681	0.0133874	0.0155658				-1.14685	0.0552895			1.06959
	TOTAL AMINO ACIDS		0.968775	0.550417	0.612365		0.703964	0.972507	0.761606		0.669098	0.192419	0.116572	0.687446	0.384748		0.410057		0.402565	0.328644	0.30021	0.305827	0.129165	0.433903	0.316719		0.593228	1.0993	1.18811	1.04675	1.36116	0.293417	0.930326				0.183753		0.745851	0.455601	0.461735				-0.268886	0.0444501			0.467961
	M000114_A153003-101_METB_452200_TOF_Butyric acid, 4-amino- (3TMS)	174	0.0285839	0.0275001	0.0383983		0.038491	0.0905748	0.0447096		0.0379526	0.0132289	0.0102977	0.0274992	0.0289324		0.0235821		0.0132975	0.0310201	0.0213466	0.0234047	0.0120645	0.0234181	0.0207586		0.0333092	0.0283624	0.0354639	0.0229024	0.0419203	0.0178246	0.0299638				0.0229912		0.0378105	0.0280522	0.0296179				-0.277818	0.137			0.159398
	M000037_A153002-101_METB-METB_506483_TOF_Pyroglutamic acid, DL- (2TMS)	156		0.0448347	0.0701137		0.064584	0.106537	0.0715174		0.108956	0.0745373	0.0311724	0.0824361	0.065316		0.0724835		0.0526176	0.0864086	0.0384262	0.166555	0.0507667	0.0778515	0.0787709		0.0380194	0.0490192	0.0836666	0.0914881	0.139235	0.0522541	0.0756137				0.076843		0.128975	0.040061	0.0819596				0.00582758	0.959			-0.0177653
	M000186_A175002-101_METB-METB_517180_TOF_Putrescine (4TMS)	174							#DIV/0!								#DIV/0!								#DIV/0!								#DIV/0!								#DIV/0!				#DIV/0!				#DIV/0!
	M000106_A226002-101_METB_723585_TOF_Spermidine (5TMS)	174							#DIV/0!								#DIV/0!								#DIV/0!								#DIV/0!								#DIV/0!				#DIV/0!				#DIV/0!
	M000230_A275001-101_METB_883670_TOF_Spermine (5TMS)	144							#DIV/0!								#DIV/0!								#DIV/0!								#DIV/0!								#DIV/0!				#DIV/0!				#DIV/0!
	M000081_A191004-101_METB_638360_TOF_Tyramine (3TMS)	174							#DIV/0!								#DIV/0!								#DIV/0!								#DIV/0!								#DIV/0!				#DIV/0!				#DIV/0!
	TOTAL AMINE DERIVATIVES		0.0285839	0.0723348	0.108512		0.103075	0.197112	0.101924		0.146908	0.0877662	0.0414701	0.109935	0.0942484		0.0960657		0.0659152	0.117429	0.0597728	0.18996	0.0628312	0.10127	0.0995296		0.0713286	0.0773816	0.11913	0.114391	0.181155	0.0700787	0.105578				0.0998342		0.166785	0.0681132	0.111578				-0.0257063	0.858353			0.0256194
	M000069_A182004-101_METB-METB_592883_TOF_Citric acid (4TMS)	273	0.0410108	0.0592865	0.0955435		0.0797309	0.0157825	0.0582708		0.0506275	0.0289277	0.014488	0.0610568	0.0678249		0.044585		0.0239489	0.0704234	0.0400606	0.0404025	0.0145315	0.105466	0.0491389		0.0526061	0.0428576	0.0495574	0.0160493	0.0664249	0.0242912	0.0419644				0.0433094		0.0535331	0.057358	0.0514002				-0.116263	0.451			-0.068544
	M000571_A158004-101_METB_523847_TOF_Glutaric acid, 2-oxo- (1MEOX) (2TMS)	198	0.000481236	0.00103143	0.00138708		0.0025244	0.00302188	0.00168921		0.00248883	0.000669425	0.00073322	0.0021015	0.00177104		0.0015528		0.0010416	0.00188047	0.00113395	0.00273279	0.000310052	0.00198703	0.00151431		0.000804614	0.00198369	0.0047806	0.000997457	0.00388345	0.000716839	0.00219444				0.00234933		0.00181563	0.00127586	0.00181361				-0.0365661	0.825			0.161108
	M000074_A134001-101_METB_365427_TOF_Succinic acid (2TMS)	247	0.00219063	0.00259416	0.00412078		0.00354236	0.0038202	0.00325363		0.00474124	0.00197623	0.00101896	0.00371732	0.00416555		0.00312386		0.00196522	0.00404939	0.00236099	0.00207224	0.00116388	0.00391871	0.0025884		0.00258247	0.00161455	0.00297976	0.00197961	0.00302976	0.00199403	0.00236336				0.00291056		0.00392593	0.00232744	0.00305464				-0.017676	0.874			-0.0395017
	M000067_A137001-101_METB_371255_TOF_Fumaric acid (2TMS)	245	0.00384738	0.00214464	0.00253965		0.00285526	0.00282065	0.00284152		0.00819907	0.00184693	0.00146005	0.00429305	0.00190405		0.00354063		0.00353211	0.00220374	0.00276621	0.00201622	0.00134881	0.00182221	0.00228155		0.00265055	0.00236655	0.0030766	0.00310019	0.00519553	0.00157445	0.00299398				0.00392723		0.00577225	0.00221529	0.00397159				0.09553	0.605			0.118018
	M000065_A149001-101_METB_440995_TOF_Malic acid, DL- (3TMS)	233	0.0353563	0.0397478	0.0341869		0.0308116	0.0263986	0.0333003		0.0477632	0.018118	0.01259	0.0507863	0.0378648		0.0334245		0.0349211	0.0359633	0.0254545	0.0176895	0.0102459	0.0347905	0.0265108		0.0380894	0.0245775	0.0433341	0.019494	0.040004	0.0204692	0.0309947				0.0459796		0.0479046	0.0282808	0.0407217				0.00161709	0.988			0.0678647
	M000073_A135003-101_METB_345050_TOF_Glyceric acid, DL- (3TMS)	189	0.00121512	0.000289884	0.000440854		0.000571146	0.00201009	0.000905419		0.0010122	0.000399938	0.000476881	0.000539468	0.000489669		0.000583631		0.000408999	0.000637849	0.000339511	0.000665387	0.000311626	0.000386579	0.000458325		0.000324898	0.00087259	0.0011847	0.000721315	0.00290293	0.000306143	0.0010521				0.000486353		0.000917278	0.0004285	0.00061071				-0.190711	0.367			0.360881
	M000071_A104002-101_METB_222650_TOF_Pyruvic acid (1MEOX) (1TMS)	89							#DIV/0!								#DIV/0!								#DIV/0!								#DIV/0!								#DIV/0!				#DIV/0!				#DIV/0!
	M000078_A156001-101_METB_458330_TOF_Threonic acid (4TMS)	292	0.00235354	0.00118932	0.00142343		0.00146803	0.00100395	0.00148765		0.00282963	0.000921174	0.000518432	0.00192463	0.00168673		0.00157612		0.00105003	0.0011956	0.000895112	0.00117376	0.000494982	0.00242935	0.00120647		0.00105368	0.00164984	0.00302339	0.00115617	0.00301463	0.000708638	0.00176772				0.00108468		0.00158285	0.00121408	0.00129387				0.0250865	0.854			0.165897
	TOTAL ORGANIC ACIDS		0.086455	0.106284	0.139642		0.121504	0.0548579	0.101748		0.117662	0.0528594	0.0312855	0.124419	0.115707		0.0883865		0.066868	0.116354	0.0730108	0.0667524	0.0284068	0.150801	0.0836987		0.0981118	0.0759223	0.107937	0.0434981	0.124455	0.0500605	0.0833307				0.100047		0.115452	0.0931	0.102866				-0.0611421	0.595907			-0.00191378
		Pinhel leaves
			16016cg12:1	16016cg20:1	16014cg14:1	16016cg17:1	16014cg07:1	16015cg09:1			16013cg21:1	16013cg10:1	16012cg21:1	16013cg16:1	16012cg11:1	16016cg08:1			16011cg05:1	16015cg20:1	16014cg15:1	16016cg03:1	16011cg13:1	16014cg21:1			16015cg07:1	16012cg23:1	16015cg08:1	16014cg04:1	16013cg20:1	16013cg12:1			16015cg15:1	16011cg09:1	16011cg24:1	16011cg21:1	16012cg07:1	16011cg16:1
			Control 6DAS	Control 6DAS	Control 6DAS	Control 6DAS	Control 6DAS	Control 6DAS			Stress 6DAS	Stress 6DAS	Stress 6DAS	Stress 6DAS	Stress 6DAS	Stress 6DAS			Control 12DAS	Control 12DAS	Control 12DAS	Control 12DAS	Control 12DAS	Control 12DAS			Stress 12DAS	Stress 12DAS	Stress 12DAS	Stress 12DAS	Stress 12DAS	Stress 12DAS			Rewater 12DAS	Rewater 12DAS	Rewater 12DAS	Rewater 12DAS	Rewater 12DAS	Rewater 12DAS						Stress/Control D6
			13	14	15	16	17	18	AV	SD	19	20	21	22	23	24	AV	SD	43	44	45	46	47	48	AV	SD	49	50	51	52	53	54	AV	SD	55	56	57	58	59	60	AV	SD			log	P value			log
	M000606_A187002-101_METB_579380_TOF_Fructose, D- (1MEOX) (5TMS)	307	0.00846143	0.00802571	0.00520461	0.00548534	0.00959609	0.00418436	0.00682626		0.00992557	0.00487745	0.00721157	0.00487987	0.00609181	0.00855613	0.00692373		0.009818	0.0191738	0.023843	0.00789957	0.0121285	0.0145285	0.0145652		0.0107358	0.0178436	0.0108035	0.011173	0.0052131	0.0135778	0.0115578		0.014306	0.00951237	0.0120067	0.0196346	0.0153633	0.0114227	0.0137076				0.00615766	0.937			-0.100443
	M000040_A189002-101_METB_590400_TOF_Glucose, D- (1MEOX) (5TMS)	160	0.109464		0.0958239	0.101396	0.110069	0.0413093	0.0916123		0.0606363	0.0504504	0.086665	0.0713359	0.0877392	0.0778511	0.0724463		0.175539	0.130931	0.16847	0.0991166	0.146214	0.182898	0.150528		0.0662801	0.124801	0.110909	0.0887394	0.0786751	0.107498	0.0961506		0.147031	0.0785717	0.110013	0.197901	0.212564	0.0785687	0.137442				-0.101937	0.193086			-0.194666
	M000044_A264001-101_METB_840783_TOF_Sucrose, D- (8TMS)	361	0.125219	0.2134	0.123966	0.0995857	0.110745	0.060628	0.122257		0.220106	0.123913	0.159938	0.163298	0.108783	0.122332	0.149728		0.146069	0.224097	0.200593	0.100605	0.237205	0.206333	0.185817		0.0867609	0.0836967	0.178046	0.123692	0.155617	0.10399	0.121967		0.144544	0.108821	0.110274	0.179391	0.167569	0.156648	0.144541				0.0880287	0.325			-0.182843
	M000671_A274002-101_METB_876240_TOF_Trehalose, alpha,alpha'-, D- (8TMS)	191	0.000343504		0.000717505	0.000195406	0.000785735	0.00124304	0.000657037		0.00910402	0.0043487	0.00685662	0.00668007	0.00304429	0.00343688	0.00557843		0.00644387	0.00219292	0.00122533	0.0012426	0.00133406	0.00231339	0.00245869		0.00220762	0.00390094	0.00134065	0.00389094	0.00141949	0.00486672	0.00293773		0.00114244	0.00270718	0.00197539	0.00532736	0.00266073	0.00125283	0.00251099				0.928922	0.001			0.0773066
	M000049_A337002-101_METB_1033367_TOF_Raffinose (11TMS)	361	0.00566194	0.024491	0.0114576	0.00725674	0.00685473	0.00502026	0.0101237		0.0431446	0.0475145	0.0423317	0.0492169	0.0323929	0.0303999	0.0408334		0.0147049	0.00736286	0.00689186	0.00350427	0.0102501	0.00491857	0.00793876		0.0157829	0.00542884	0.00850762	0.00743129	0.0253559	0.00679037	0.0115495		0.00336478	0.0057152	0.002467	0.00868036	0.0140407	0.00276541	0.00617225				0.605676	0			0.16281
	TOTAL SUGARS		0.24915	0.245916	0.237169	0.213919	0.238051	0.112385	0.216098		0.342916	0.231104	0.303002	0.29541	0.238051	0.242576	0.27551		0.352575	0.383758	0.401023	0.212368	0.407132	0.410992	0.361308		0.181767	0.235671	0.309606	0.234926	0.26628	0.236724	0.244163		0.310388	0.205328	0.236736	0.410934	0.412198	0.250657	0.304374				0.105486	0.011			-0.170198
	M000469_A149002-101_METB_409380_TOF_Threitol, D- (4TMS)	217	0.00060525	0.00159443	0.00130353	0.000687179	0.000855434	0.00074279	0.000964769		0.00409635	0.00580079	0.00503518	0.0040131	0.00741812	0.00193124	0.0047158		0.00140622	0.00100875	0.00104732	0.000915645	0.00119649	0.00221556	0.00129833		0.00648085	0.00800993	0.00927568	0.00939398	0.0167226	0.00776797	0.0096085		0.000727929	0.00274196	0.00090158	0.00331961	0.00155575	0.00169192	0.00182313				0.689132	0.001			0.86927
	M000673_A299002-101_METB_940280_EIROE_Galactinol (9TMS)	204	0.0204373		0.0523079	0.0326784	0.028783	0.0250993	0.0318612		0.227458	0.211903	0.217504	0.221974	0.201324	0.216301	0.216077		0.0920077	0.0652994	0.046754	0.025156	0.122762	0.0580809	0.0683433		0.250086	0.150032	0.211815	0.212455	0.19481	0.164132	0.197222		0.0209507	0.0523244	0.0258823	0.102208	0.136664	0.0308302	0.0614765				0.831347	0			0.460259
	M000687_A193002-101_METB_583850_TOF_Mannitol, D- (6TMS)	319	0.00831057	0.0101893	0.0104869	0.0209925	0.0216192	0.0280824	0.0166135		0.0325158	0.0225437	0.0407858	0.0183607	0.0136284	0.0475537	0.0292314		0.0455268	0.0222554	0.0183917	0.0287979	0.0199512	0.0431805	0.0296839		0.0368351	0.0308482	0.0224512	0.0340705	0.0246475	0.0549835	0.0339727		0.0244545	0.0345573	0.0226322	0.0211541	0.0226151	0.0133746	0.0231313				0.245389	0.075			0.0586088
	M000060_A209002-101_METB_653910_TOF_Inositol, myo- (6TMS)	305	0.04859	0.0682803	0.0533515	0.0539933	0.0516568	0.0489424	0.0541357		0.0609506	0.0557159	0.0585441	0.0563764	0.0561283	0.063916	0.0586052		0.0610467	0.0602913	0.0670807	0.0688842	0.0557777	0.0648324	0.0629855		0.0654547	0.057433	0.0702569	0.0647385	0.0573852	0.0603079	0.062596		0.0615385	0.0551508	0.0535073	0.0651054	0.0672656	0.0555093	0.0596795				0.0344525	0.2			-0.00269364
	TOTAL SUGAR ALCOHOLS		0.0779431	0.080064	0.11745	0.108351	0.102914	0.102867	0.098265		0.32502	0.295963	0.321869	0.300724	0.278499	0.329702	0.30863		0.199987	0.148855	0.133274	0.123754	0.199687	0.168309	0.162311		0.358857	0.246323	0.313799	0.320658	0.293565	0.287191	0.303399		0.107672	0.144774	0.102923	0.191787	0.228101	0.101406	0.14611				0.497039	0			0.271666
	M000026_A110001-101_METB_208565_TOF_Alanine, DL- (2TMS)	116	0.0587257	0.097578	0.088864	0.0587359	0.0791307	0.0490136	0.072008		0.0472186	0.0432972	0.0415007	0.0384262	0.0333316	0.0214499	0.0375373		0.124949	0.0293954	0.0766325	0.0365065	0.101022	0.138115	0.0844368		0.0296993	0.0570735	0.0876793	0.0703649	0.0596495	0.05202	0.0594144		0.0372318	0.066592	0.0412353	0.16281	0.121945	0.0642508	0.0823442				-0.282917	0.003			-0.15264
	M000038_A183001-101_METB-METB_605940_TOF_Arginine, DL-, -NH3 (3TMS)	157	0.0108863	0.00468124	0.0147211	0.0100172	0.0115947	0.00806129	0.00999362		0.004849	0.00560379	0.00889021	0.00150078		0.00536375	0.00524151		0.00172298	0.00261144	0.0035849	0.00401658	0.00321729	0.00172752	0.00281345		0.0103301	0.0202528	0.012719	0.00598729	0.0174767	0.0134466	0.0133687		0.00255218	0.0126138		0.00244303	0.00430525	0.00838141	0.00605912				-0.280267	0.031			0.676851
	M000013_A164007-101_MST_479050_TOF_Asparagine, DL- (4TMS)	188	0.0220984		0.0294993	0.0223792	0.0250855	0.00549217	0.0209109		0.00250633	0.00491448	0.00944637	0.00214957	0.0122196	0.00185253	0.00551481		0.00187687	0.00119524	0.00831885	0.0029299	0.0190832	0.00392281	0.00622115		0.00450086	0.0128029	0.0081684	0.00308797	0.0240702	0.00591121	0.00975691		0.0050677	0.00688081	0.00900764		0.0048494	0.00503244	0.0061676				-0.578842	0.005			0.195442
	M000033_A152002-101_METB_457283_TOF_Aspartic acid, L- (3TMS)	232	0.0504304	0.0312724	0.052545	0.0455056	0.0291384	0.0195261	0.0380696		0.022002	0.0277226	0.0196627	0.0264269	0.0158731	0.0143713	0.0210098		0.0298999	0.0382022	0.0398751	0.0265282	0.0437414	0.0308435	0.0348484		0.0160112	0.026363	0.0528531	0.0230603	0.0401112	0.0223058	0.0301174		0.021115	0.0195667	0.0210751	0.046113	0.045374	0.0180748	0.0285531				-0.258158	0.016			-0.063365
	M000036_A163001-101_METB_507780_TOF_Glutamic acid, DL- (3TMS)	246	0.0544395	0.0177435	0.0699474	0.0538344	0.0876383	0.0796961	0.0605499		0.0662943	0.0786926	0.0655892	0.0784356	0.0508111	0.0217669	0.060265		0.0904652	0.0375596	0.101847	0.0513262	0.118347	0.10529	0.0841393		0.0370417	0.0787288	0.0837139	0.0972524	0.0812671	0.085995	0.0773332		0.0712663	0.0768857	0.0784044	0.112939	0.111666	0.0654056	0.0860946				-0.00204835	0.983			-0.0366332
	M000032_A178001-101_METB_598300_TOF_Glutamine, DL- (3TMS)	156	0.0512603	0.0123615	0.0414418	0.0478635	0.0536118	0.0194351	0.0376623		0.00591899	0.00629238	0.00699294	0.00599945	0.00749545	0.00371163	0.00606847		0.0279766	0.0147066	0.0237685	0.00967115	0.0377567	0.0201357	0.0223359		0.00862324	0.0112422	0.0174711	0.00860695	0.0138265	0.0101234	0.0116489		0.0186127	0.0331418	0.0122173	0.0136161	0.0338509	0.0145266	0.0209942				-0.792828	0.001			-0.282718
	M000031_A133001-101_METB_325180_TOF_Glycine (3TMS)	174							#DIV/0!								#DIV/0!								#DIV/0!								#DIV/0!								#DIV/0!				#DIV/0!				#DIV/0!
	M000017_A132002-101_METB_319193_TOF_Isoleucine, L- (2TMS)	158	0.00596662	0.00426784	0.0066418	0.00647055	0.00817684	0.0104261	0.00699163		0.0101441	0.0338648	0.0306425	0.0170448	0.0658032	0.0166269	0.029021		0.00508301	0.00363742	0.005333	0.00381532	0.00556751	0.00430027	0.00462276		0.0390801	0.0289362	0.044894	0.0270649	0.0470152	0.0489982	0.0393314		0.00588536	0.00742354	0.00734233	0.00491811	0.00544974	0.0054752	0.00608238				0.618135	0.024			0.929839
	M000014_A192003-101_METB_615467_TOF_Lysine, L- (4TMS)	156	0.00206455	0.00185378	0.00180354	0.00210713	0.00121086	0.00146449	0.00175072		0.00139896	0.0025498	0.00250879	0.000967469		0.0018795	0.0018609		0.000817852	0.0010026	0.00117388	0.000800294	0.0010777	0.000829024	0.000950224		0.00447843	0.00684422	0.0115967	0.00557295	0.033864	0.00709786	0.0115757		0.00102239	0.00153966	0.00324326	0.00123865	0.00125199	0.00137747	0.00161224				0.026506	0.739			1.08572
	M000028_A182002-101_METB-METB_570427_TOF_Ornithine, DL- (4TMS)	142	0.0108169		0.0123706	0.0117849	0.00821884	0.00609062	0.00985637		0.00223758	0.00512012	0.0053651	0.00091524	0.00763227	0.00573833	0.00450144		0.000602719	0.00200704	0.00144591	0.00200392	0.00118087	0.000312042	0.00125875		0.00866469	0.00858575	0.0102807	0.00587008	0.0256451	0.00940161	0.011408		0.00166501	0.00899606	0.00247302		0.00159962	0.00686131	0.004319				-0.340365	0.008845			0.95727
	M000011_A164001-101_METB_531145_TOF_Phenylalanine, DL- (2TMS)	192	0.00376737	0.00116478	0.00317647	0.00413089	0.00326372	0.00341473	0.00315299		0.00234018	0.0114871	0.0102396	0.00416571	0.0253833	0.00740649	0.0101704		0.00229776	0.00178486	0.00242759	0.00248203	0.00258372	0.00195041	0.00225439		0.0360918	0.0181494	0.0849992	0.0230845	0.0964332	0.0306306	0.0482314		0.00251173	0.00333511	0.00424681	0.00227301	0.00264457	0.00392316	0.00315573				0.508614	0.055			1.3303
	M000029_A132003-101_METB_338693_TOF_Proline, L- (2TMS)	142	0.0264651	0.033782	0.10804	0.0289937	0.0574673	0.0515149	0.0510439		0.271301	0.276602	0.214828	0.185271	0.223675	0.126002	0.21628		0.125684	0.0271717	0.0381323	0.0276308	0.0439037	0.0441253	0.051108		0.121592	0.123612	0.363397	0.185927	0.372451	0.150191	0.219528		0.0299854	0.0919806	0.0514193	0.0510758	0.086282	0.0393452	0.058348				0.627073	0			0.633001
	M000015_A138001-101_METB_357523_TOF_Serine, DL- (3TMS)	204	0.0500034	0.0379322	0.0571721	0.0615777	0.0580262	0.0539087	0.0531034		0.0286383	0.0331488	0.025943	0.0310096	0.0292135	0.0195966	0.027925		0.0526078	0.0546709	0.0593916	0.0397745	0.0682442	0.0669842	0.0569455		0.0126118	0.0526005	0.0523334	0.0550556	0.0214065	0.0629777	0.0428309		0.0401795	0.0439402	0.04616	0.0535567	0.0416353	0.0302453	0.0426195				-0.279129	0			-0.123702
	M000016_A140001-101_METB_368365_TOF_Threonine, DL- (3TMS)	218	0.00699654	0.00861304	0.00668579	0.00746126	0.00732314	0.00515274	0.00703875		0.00536073	0.0077297	0.00646014	0.00657765	0.00613198	0.00476397	0.0061707		0.00760796	0.0051244	0.00645425	0.00424092	0.00756135	0.00772984	0.00645312		0.0043969	0.00490284	0.00864536	0.00515759	0.00993053	0.00582835	0.00647693		0.00590368	0.00488051	0.00435618	0.00718645	0.00703679	0.0035441	0.00548462				-0.0571616	0.195			0.00159925
	M000012_A223001-101_METB_790560_TOF_Tryptophan, L- (3TMS)	202							#DIV/0!								#DIV/0!								#DIV/0!								#DIV/0!								#DIV/0!				#DIV/0!				#DIV/0!
	M000035_A194002-101_METB_658337_TOF_Tyrosine, DL- (3TMS)	218							#DIV/0!								#DIV/0!								#DIV/0!								#DIV/0!								#DIV/0!				#DIV/0!				#DIV/0!
	M000030_A122001-101_METB_271580_TOF_Valine, DL- (2TMS)	144							#DIV/0!								#DIV/0!								#DIV/0!								#DIV/0!								#DIV/0!				#DIV/0!				#DIV/0!
	M000039_A192006-101_METB_679450_TOF_Histidine, L- (3TMS)	154							#DIV/0!								#DIV/0!								#DIV/0!								#DIV/0!								#DIV/0!				#DIV/0!				#DIV/0!
	TOTAL AMINO ACIDS		0.353921	0.25125	0.492909	0.360862	0.429886	0.313197	0.367004		0.47021	0.537025	0.448069	0.39889	0.477571	0.25053	0.430383		0.471593	0.219069	0.368386	0.211726	0.453287	0.426266	0.358388		0.333122	0.450094	0.838751	0.516092	0.843146	0.504927	0.581022		0.242999	0.377776	0.281181	0.45817	0.467891	0.266443	0.349077				0.0691837	0.260683			0.209839
	M000114_A153003-101_METB_452200_TOF_Butyric acid, 4-amino- (3TMS)	174	0.158414	0.0194164	0.0258561	0.0928877	0.0341455	0.0448271	0.0625912		0.00613207	0.00615373	0.0253036	0.0048855	0.0108964	0.0235968	0.012828		0.00694974	0.0166724		0.0311669	0.0487877	0.0152079	0.0237569		0.00630555	0.011321	0.00838071	0.00843628	0.00399763	0.00849319	0.00782239		0.0262642	0.0135611	0.00796402	0.0106843	0.0101978	0.0148477	0.0139199				-0.688353	0.053			-0.482451
	M000037_A153002-101_METB-METB_506483_TOF_Pyroglutamic acid, DL- (2TMS)	156							#DIV/0!								#DIV/0!								#DIV/0!								#DIV/0!								#DIV/0!				#DIV/0!				#DIV/0!
	M000186_A175002-101_METB-METB_517180_TOF_Putrescine (4TMS)	174							#DIV/0!								#DIV/0!								#DIV/0!								#DIV/0!								#DIV/0!				#DIV/0!				#DIV/0!
	M000106_A226002-101_METB_723585_TOF_Spermidine (5TMS)	174							#DIV/0!								#DIV/0!								#DIV/0!								#DIV/0!								#DIV/0!				#DIV/0!				#DIV/0!
	M000230_A275001-101_METB_883670_TOF_Spermine (5TMS)	144							#DIV/0!								#DIV/0!								#DIV/0!								#DIV/0!								#DIV/0!				#DIV/0!				#DIV/0!
	M000081_A191004-101_METB_638360_TOF_Tyramine (3TMS)	174							#DIV/0!								#DIV/0!								#DIV/0!								#DIV/0!								#DIV/0!				#DIV/0!				#DIV/0!
	TOTAL AMINE DERIVATIVES		0.158414	0.0194164	0.0258561	0.0928877	0.0341455	0.0448271	0.0625912		0.00613207	0.00615373	0.0253036	0.0048855	0.0108964	0.0235968	0.012828		0.00694974	0.0166724		0.0311669	0.0487877	0.0152079	0.0237569		0.00630555	0.011321	0.00838071	0.00843628	0.00399763	0.00849319	0.00782239		0.0262642	0.0135611	0.00796402	0.0106843	0.0101978	0.0148477	0.0139199				-0.688353	0.0727387			-0.482451
	M000069_A182004-101_METB-METB_592883_TOF_Citric acid (4TMS)	273	0.0114792		0.0137264	0.0119784	0.0100635	0.0164396	0.0127374		0.0173898	0.0291736	0.0261526	0.0353341	0.00904948	0.017473	0.0224287		0.0070261	0.0381554	0.0345758	0.0173583	0.0214232	0.0279466	0.0244142		0.024114	0.0218226	0.0538245	0.0247136	0.113183	0.0330586	0.0451194		0.0150015	0.011926	0.0192769			0.0174907	0.0159238				0.245724	0.056			0.266721
	M000571_A158004-101_METB_523847_TOF_Glutaric acid, 2-oxo- (1MEOX) (2TMS)	198	0.072347	0.116933	0.0758429	0.0950573	0.089592	0.104672	0.0924074			0.117728	0.114034	0.126474	0.0890016	0.119085	0.113265		0.108094	0.132619	0.139484	0.106737	0.0989622	0.137919	0.120636		0.111345	0.107267	0.1147	0.139713	0.0905408	0.116827	0.113399		0.118557	0.101658	0.094033	0.110245	0.110049	0.0959456	0.105081				0.0883872	0.058			-0.0268678
	M000074_A134001-101_METB_365427_TOF_Succinic acid (2TMS)	247	0.00817646	0.0134093	0.0109292	0.0110678	0.00743267	0.0104235	0.0102398		0.0185366	0.018338	0.0156236	0.0200761	0.00775074	0.0124736	0.0154665		0.0112218	0.0162847	0.016109	0.0151117	0.0133808	0.0191585	0.0152111		0.0134482	0.0118737	0.0133319	0.0219232	0.0126789	0.0143664	0.0146037		0.0134477	0.0104954	0.0090815	0.0192369	0.0166773	0.0134829	0.013737				0.179098	0.031			-0.0176965
	M000067_A137001-101_METB_371255_TOF_Fumaric acid (2TMS)	245	0.0082041	0.0102185	0.00583486	0.0113844	0.00939506	0.00438029	0.0082362		0.00582428	0.0111233	0.00595934	0.00998032	0.00481845	0.00617414	0.00731331		0.00461332	0.010359	0.0142669	0.0119829	0.00421858	0.00950773	0.00915807		0.00718479	0.00672115	0.0104666	0.00729146	0.0104548	0.00461623	0.00778916		0.00748718	0.00313861	0.00397964	0.0113094	0.00762353	0.00426955	0.00630132				-0.051613	0.556			-0.0703129
	M000065_A149001-101_METB_440995_TOF_Malic acid, DL- (3TMS)	233	0.045132	0.0623472	0.0474443	0.0510075	0.0506992	0.042745	0.0498959		0.0521024	0.0565173	0.0504539	0.0594057	0.0400023	0.0417009	0.0500304		0.0535704	0.0474028	0.0475435	0.0347953	0.0439671	0.053288	0.0467612		0.043369	0.0465299	0.0648696	0.0440027	0.0499444	0.0405449	0.0482101		0.0473546	0.0383247	0.0301927	0.061664	0.0596493	0.0316547	0.0448067				0.00116959	0.975			0.0132527
	M000073_A135003-101_METB_345050_TOF_Glyceric acid, DL- (3TMS)	189	0.00379854	0.00913303	0.00992923	0.00484477	0.00492005	0.00165365	0.00571321		0.00231609	0.00239746	0.00221503	0.00185904	0.00135183	0.00162151	0.00196016		0.0233422	0.02995	0.0363369	0.00862663	0.0286444	0.0360556	0.0271593		0.00140991	0.00385405	0.00424028	0.00391459	0.00243557	0.00393321	0.00329793		0.00837119	0.00299063	0.0053491	0.0357091	0.0140692	0.00474425	0.0118722				-0.464588	0.017			-0.915676
	M000071_A104002-101_METB_222650_TOF_Pyruvic acid (1MEOX) (1TMS)	89							#DIV/0!								#DIV/0!								#DIV/0!								#DIV/0!								#DIV/0!				#DIV/0!				#DIV/0!
	M000078_A156001-101_METB_458330_TOF_Threonic acid (4TMS)	292	0.00466377	0.00683726	0.00480748	0.00564659	0.0041157	0.00492997	0.00516679		0.00479708	0.00417187	0.00413631	0.0048806	0.002709	0.00285969	0.00392576		0.00541988	0.00676154	0.00581143	0.00503326	0.00581384	0.00680529	0.00594087		0.00358084	0.00306519	0.00464987	0.00424307	0.00506492	0.00279179	0.00389928		0.00524526	0.00484364	0.00390577	0.00718423	0.00658833	0.00593706	0.00561738				-0.119298	0.046			-0.182866
	TOTAL ORGANIC ACIDS		0.153801	0.218878	0.168514	0.190987	0.176218	0.185244	0.182274		0.100966	0.239449	0.218575	0.25801	0.154683	0.201388	0.195512		0.213288	0.281533	0.294127	0.199646	0.21641	0.290681	0.249281		0.204452	0.201134	0.266083	0.245802	0.284303	0.216138	0.236319		0.215465	0.173377	0.165819	0.245349	0.214656	0.173525	0.198032				0.0304491	0.615869			-0.0231908
		Pinhel roots
			16013cg05:1	16015cg10:1	16014cg18:1	16015cg19:1	16013cg15:1	16012cg04:1			16014cg05:1	16011cg19:1	16016cg10:1	16012cg12:1	16012cg19:1	16013cg14:1			16012cg15:1	16012cg17:1	16012cg13:1	16015cg12:1	16012cg20:1	16011cg15:1			16012cg18:1	16012cg10:1	16011cg10:1	16012cg08:1	16014cg08:1	16014cg19:1			16016cg18:1	16014cg09:1	16013cg07:1	16014cg22:1	16014cg11:1	16013cg08:1
			Control 6DAS	Control 6DAS	Control 6DAS	Control 6DAS	Control 6DAS	Control 6DAS			Stress 6DAS	Stress 6DAS	Stress 6DAS	Stress 6DAS	Stress 6DAS	Stress 6DAS			Control 12DAS	Control 12DAS	Control 12DAS	Control 12DAS	Control 12DAS	Control 12DAS			Stress 12DAS	Stress 12DAS	Stress 12DAS	Stress 12DAS	Stress 12DAS	Stress 12DAS			Rewater 12DAS	Rewater 12DAS	Rewater 12DAS	Rewater 12DAS	Rewater 12DAS	Rewater 12DAS						Stress/Control D6
			73	74	75	76	77	78	AV	SD	79	80	81	82	83	84	AV	SD	103	104	105	106	107	108	AV	SD	109	110	111	112	113	114	AV	SD	115	116	117	118	119	120	AV	SD			log	P value			log
	M000606_A187002-101_METB_579380_TOF_Fructose, D- (1MEOX) (5TMS)	307	0.0445361	0.0406687	0.0498089	0.0538195	0.0432841		0.0464235		0.0501459	0.0372928		0.0410343	0.0414279	0.0407803	0.0421362		0.0458662	0.041912	0.0446399			0.047693	0.0450278		0.0337863			0.0384638	0.0421976	0.0426282	0.039269		0.0467964					0.0439758	0.0453861				-0.0420818	0.216			-0.0594309
	M000040_A189002-101_METB_590400_TOF_Glucose, D- (1MEOX) (5TMS)	160	0.104578	0.111557	0.145494	0.164215	0.130379		0.131245		0.154513	0.0762421		0.100741	0.09558	0.100723	0.10556		0.10516	0.101082	0.111608			0.0947014	0.103138		0.0817645			0.0853577	0.107627	0.121391	0.0990351		0.142503			0.17256		0.106185	0.140416				-0.0945833	0.17			-0.0176293
	M000044_A264001-101_METB_840783_TOF_Sucrose, D- (8TMS)	361	0.187132	0.292112	0.25385	0.206777	0.149538	0.334915	0.237387		0.418822	0.320033	0.248819	0.222804	0.127005	0.165691	0.250529		0.234682	0.315124	0.250984	0.239854	0.149286	0.305758	0.249281		0.293949	0.24915	0.42854	0.328772	0.400088	0.296672	0.332862		0.202956	0.303296	0.25608	0.413847	0.422215	0.346528	0.324154				0.0234006	0.805			0.125574
	M000671_A274002-101_METB_876240_TOF_Trehalose, alpha,alpha'-, D- (8TMS)	191	0.00983815	0.00713554	0.0123962	0.0117068	0.00768977		0.00975328		0.0142943	0.0265264		0.00665688	0.00959121	0.00761902	0.0129376		0.0147598	0.0172008	0.00964559			0.0179524	0.0148897		0.0081573			0.00976419	0.0105751	0.00530924	0.00845146		0.0141412			0.0174708		0.0177618	0.0164579				0.122702	0.7219			-0.245953
	M000049_A337002-101_METB_1033367_TOF_Raffinose (11TMS)	361	0.0111272	0.00407182	0.0400462	0.00467706	0.0121818		0.0144208		0.0765871	0.05364		0.0231471	0.053184	0.0059967	0.042511		0.0150477	0.0277117	0.05824			0.013979	0.0287446		0.00332585			0.0132215	0.00559836	0.00449974	0.00666135		0.0130306			0.0226339		0.0176877	0.0177841				0.469512	0.082			-0.634994
	TOTAL SUGARS		0.357211	0.455544	0.501596	0.441195	0.343072		0.419724		0.714362	0.513734		0.394383	0.326788	0.32081	0.454015		0.415516	0.503031	0.475118			0.480084	0.468437		0.420983			0.475579	0.566086	0.470501	0.483287		0.419427			0.626511		0.532139	0.526026				0.0341069	0.999682			0.013554
	M000469_A149002-101_METB_409380_TOF_Threitol, D- (4TMS)	217							#DIV/0!								#DIV/0!								#DIV/0!								#DIV/0!								#DIV/0!				#DIV/0!				#DIV/0!
	M000673_A299002-101_METB_940280_EIROE_Galactinol (9TMS)	204	0.0193457	0.00803024	0.0319535	0.0224348	0.0344056		0.023234		0.100225	0.069451		0.094807	0.0717307	0.0188578	0.0710142		0.0160682	0.0454286	0.071124			0.0139651	0.0366465		0.00940908			0.0155006	0.00637893	0.0133175	0.0111515		0.023155			0.022269		0.0176838	0.0210359				0.485222	0.014			-0.516698
	M000687_A193002-101_METB_583850_TOF_Mannitol, D- (6TMS)	319	0.00172643	0.00191176	0.0103818	0.0112834	0.00689069		0.00643882		0.00574342	0.00330012		0.0105687	0.00882319	0.00343855	0.00637479		0.00236365	0.00367692	0.00324529			0.00226749	0.00288834		0.00207212			0.00264745	0.00198054	0.00313363	0.00245844		0.00509785			0.00772635		0.00216178	0.00499533				-0.0043401	0.9801			-0.0699894
	M000060_A209002-101_METB_653910_TOF_Inositol, myo- (6TMS)	305	0.00850148	0.00865814	0.0434109	0.0217998	0.0158457		0.0196432		0.0344964	0.0480561		0.049112	0.0426631	0.0125359	0.0373727		0.0155332	0.0113552	0.0487619			0.015879	0.0228823		0.0121285			0.00778152	0.00823298	0.0128947	0.0102594		0.0158238			0.0220549		0.0093357	0.0157381				0.279342	0.093			-0.348377
	TOTAL SUGAR ALCOHOLS		0.0295737	0.0186001	0.0857462	0.055518	0.057142		0.049316		0.140464	0.120807		0.154488	0.123217	0.0348322	0.114762		0.0339651	0.0604607	0.123131			0.0321116	0.0624172		0.0236097			0.0259296	0.0165925	0.0293458	0.0238694		0.0440766			0.0520502		0.0291812	0.0417694				0.366809	0.0260797			-0.417463
	M000026_A110001-101_METB_208565_TOF_Alanine, DL- (2TMS)	116	0.111598	0.0485855	0.155947	0.127605	0.13401		0.115549		0.305642	0.250431		0.229584	0.335879	0.263742	0.277055		0.0635347	0.149454	0.168218			0.0822478	0.115864		0.0964248			0.133976	0.0654216	0.0591566	0.0887448		0.0832574			0.140505		0.0741934	0.0993187				0.3798	0.0002895			-0.115804
	M000038_A183001-101_METB-METB_605940_TOF_Arginine, DL-, -NH3 (3TMS)	157	0.016162	0.0107531	0.0232612	0.00260535	0.0278199		0.0161203		0.029345	0.0181874		0.0344532	0.0445236	0.0103742	0.0273767		0.00402036	0.00698215	0.00229363			0.00616948	0.00486641		0.00431458			0.0228495	0.0134273	0.0370148	0.0194015		0.00222343			0.00950267		0.00987804	0.00720138				0.230007	0.171			0.600628
	M000013_A164007-101_MST_479050_TOF_Asparagine, DL- (4TMS)	188							#DIV/0!								#DIV/0!								#DIV/0!								#DIV/0!								#DIV/0!				#DIV/0!				#DIV/0!
	M000033_A152002-101_METB_457283_TOF_Aspartic acid, L- (3TMS)	232	0.0330593	0.0686301	0.0618817	0.123916	0.086932		0.0748839		0.0745655	0.0839283		0.116314	0.0753839	0.0788854	0.0858154		0.0783959	0.0673408	0.0764863			0.0780005	0.0750559		0.0700616			0.0457192	0.0314948	0.0745705	0.0554615		0.0547038			0.076011		0.0731044	0.0679397				0.0591766	0.536			-0.131393
	M000036_A163001-101_METB_507780_TOF_Glutamic acid, DL- (3TMS)	246	0.0200429	0.0343962	0.0628597	0.0453583	0.0485671		0.0422448		0.0475463	0.0756287		0.0880285	0.0407836	0.0329402	0.0569855		0.0334703	0.0604344	0.0647619			0.0458146	0.0511203		0.0333617			0.0451031	0.0195242	0.0412682	0.0348143		0.0119771			0.049521		0.0428705	0.0347896				0.129991	0.282			-0.166836
	M000032_A178001-101_METB_598300_TOF_Glutamine, DL- (3TMS)	156	0.0145668	0.0291157	0.0292698	0.0151831	0.0403339		0.0256939		0.0201857	0.0275607		0.025341	0.0507273	0.0169058	0.0281441		0.00660389	0.012797	0.0171665			0.0195258	0.0140233		0.00725058			0.0237001	0.00693689	0.00775314	0.0114102		0.0132763			0.0283008		0.0206562	0.0207444				0.0395578	0.758			-0.0895587
	M000031_A133001-101_METB_325180_TOF_Glycine (3TMS)	174	0.00762443	0.00674519	0.016765	0.00669618	0.00964256		0.00949467		0.0127748	0.00986455		0.0187145	0.0351827	0.00490104	0.0162875		0.00397979	0.00639967	0.0098365			0.00571494	0.00648273		0.00405565			0.0143456	0.00572319	0.0085188	0.00816081		0.00702967			0.00803602		0.00681067	0.00729212				0.234375	0.256			0.0999753
	M000017_A132002-101_METB_319193_TOF_Isoleucine, L- (2TMS)	158	0.0127603	0.00848028	0.0168659	0.013402	0.0152445		0.0133506		0.0351978	0.0160361		0.0306172	0.0353597	0.00968083	0.0253783		0.00961511	0.0127918	0.0276107			0.0103743	0.015098		0.0113527			0.0166661	0.0112978	0.0104149	0.0124329		0.0151417			0.0108692		0.011704	0.0125716				0.278963	0.059			-0.0843468
	M000014_A192003-101_METB_615467_TOF_Lysine, L- (4TMS)	156	0.00279467	0.00256712	0.0104827	0.00272593	0.00458803		0.00463168		0.00678987	0.00650013		0.011571	0.0161224	0.0117566	0.010548		0.00253738	0.00375143	0.00673655			0.00210379	0.00378229		0.00224246			0.00431511	0.00197597	0.0035996	0.00303328		0.00360874			0.00286479		0.00283086	0.00310146				0.357431	0.0252792			-0.0958415
	M000028_A182002-101_METB-METB_570427_TOF_Ornithine, DL- (4TMS)	142	0.00895079	0.00946033	0.00343902	0.00266821	0.00317395		0.00553846		0.0234835	0.0157473		0.0253015	0.0627972	0.010336	0.0275331		0.00277812	0.00367373	0.0272395			0.00348967	0.00929526		0.00296667			0.0212866	0.00915169	0.0480945	0.0203749		0.00424138			0.00586139		0.0080174	0.00604006				0.696466	0.056			0.340833
	M000011_A164001-101_METB_531145_TOF_Phenylalanine, DL- (2TMS)	192	0.0031648	0.00242865	0.00886622	0.00183054	0.00412191		0.00408242		0.00547239	0.00410277		0.0127306	0.0136589	0.0116609	0.00952511		0.00203678	0.00347078	0.00535129			0.00312504	0.00349597		0.00224246			0.00451368	0.00196265	0.00342261	0.00303535		0.00217824			0.0034047		0.00263082	0.00273792				0.367952	0.0540331			-0.0613594
	M000029_A132003-101_METB_338693_TOF_Proline, L- (2TMS)	142	0.0449126	0.0204546	0.0470686	0.0486351	0.0449275		0.0411997			0.328868		0.402397	0.399112	0.234155	0.341133		0.0251513	0.0949943	0.0457219			0.0230664	0.0472334		0.0351291			0.0396127	0.015583	0.0292822	0.0299018		0.0701512			0.061702		0.0207628	0.050872				0.91803	0.004278			-0.198553
	M000015_A138001-101_METB_357523_TOF_Serine, DL- (3TMS)	204	0.0425727	0.0347603	0.0799689	0.0500353	0.064778		0.0544231		0.0881629	0.0543001		0.0865655	0.100139	0.0305381	0.0719411		0.02223	0.0477159	0.0605526			0.0318868	0.0405963		0.0276671			0.0468241	0.0309214	0.0597645	0.0412943		0.0462965			0.0481419		0.0375739	0.0440041				0.121194	0.282			0.00740315
	M000016_A140001-101_METB_368365_TOF_Threonine, DL- (3TMS)	218	0.00972163	0.00692126	0.0255004	0.0114771	0.0138038		0.0134848		0.0274478	0.0196684		0.0188102	0.0231414	0.00631083	0.0190757		0.00576054	0.0092126	0.0207226			0.00694189	0.0106594		0.00725204			0.00914334	0.00896112	0.0122508	0.00940182		0.0100743			0.0107258		0.00787152	0.0095572				0.150635	0.275			-0.0545211
	M000012_A223001-101_METB_790560_TOF_Tryptophan, L- (3TMS)	202	0.00183264	0.00108152	0.0128343	0.00329678	0.00313227		0.00443549		0.00428112	0.00673577		0.0183847	0.0141332	0.00111013	0.00892899		0.00143889	0.00301993	0.00635886			0.00207405	0.00322293		0.00222956			0.00270052	0.0014517	0.00184488	0.00205667		0.00149193			0.00224026		0.00196644	0.00189954				0.30386	0.2761			-0.195087
	M000035_A194002-101_METB_658337_TOF_Tyrosine, DL- (3TMS)	218	0.00390957	0.00216662	0.0125085	0.00306203	0.00522744		0.00537482		0.0103419	0.0125664		0.0145268	0.0188684	0.0117814	0.013617		0.0035274	0.00508831	0.0117643			0.0022491	0.00565728		0.00304381			0.00480123	0.00195558	0.002373	0.0030434		0.00366876			0.00326829		0.00240009	0.00311238				0.403717	0.0097346			-0.269248
	M000030_A122001-101_METB_271580_TOF_Valine, DL- (2TMS)	144	0.0271202	0.0221312	0.0895713	0.0372888	0.0406194		0.0433462		0.0942895	0.063632		0.0959403	0.12334	0.0238721	0.0802148		0.0233967	0.0333036	0.083079			0.0253159	0.0412738		0.0288729			0.0415393	0.0241481	0.023629	0.0295473		0.0354534			0.0288252		0.0280461	0.0307749				0.267304	0.114			-0.145157
	M000039_A192006-101_METB_679450_TOF_Histidine, L- (3TMS)	154	0.0111858	0.0123784	0.0312754	0.00976975	0.0573215		0.0243862		0.056524	0.100566		0.130117	0.16019	0.115198	0.112519		0.00430049	0.0120592	0.0163523			0.00786074	0.0101432		0.00594282			0.013867	0.00612387	0.0311688	0.0142756		0.00546854			0.0123887		0.0136369	0.0104981				0.664081	0.0017855			0.148422
	TOTAL AMINO ACIDS		0.37198	0.321056	0.688365	0.505556	0.604244		0.49824		0.84205	1.09432		1.3594	1.54934	0.874148	1.14385		0.292778	0.53249	0.650252			0.355961	0.45787		0.34441			0.490963	0.256061	0.454127	0.38639		0.370242			0.502169		0.364954	0.412455				0.360931	0.0029818			-0.0737161
	M000114_A153003-101_METB_452200_TOF_Butyric acid, 4-amino- (3TMS)	174	0.0312531	0.0280193	0.0847908	0.0364807	0.0521408		0.0465369		0.0203197	0.0490619		0.0572058	0.0396451	0.0209833	0.0374431		0.0234878	0.0438679	0.0276832			0.0360143	0.0327633		0.023835			0.0352433	0.0159117	0.0277372	0.0256818		0.0375673			0.0442145		0.0283942	0.0367253				-0.0944257	0.497			-0.105761
	M000037_A153002-101_METB-METB_506483_TOF_Pyroglutamic acid, DL- (2TMS)	156	0.05267	0.0900468	0.0981049	0.110481	0.0748235		0.0852253		0.0687277	0.0963257		0.0813204	0.148012	0.0397174	0.0868206		0.0434303	0.0658935	0.0866392			0.0511057	0.0617672		0.0464475			0.0484774	0.0311623	0.0982326	0.05608		0.13709			0.0667644		0.0413327	0.081729				0.00805426	0.94			-0.0419499
	M000186_A151005-101_METB-METB_466925_TOF_Putrescine (3TMS)	174	0.00371228	0.0060958	0.00640478	0.0037124	0.00343541		0.00467213		0.00778864	0.00589184		0.0047904		0.00192783	0.00509968		0.00102853	0.00166508	0.0041827			0.0018772	0.00218838		0.00183047			0.000977266	0.00245238	0.00317254	0.00210816		0.00537393			0.00176078		0.00233943	0.00315804				0.0380275	0.7524			-0.0162182
	M000106_A226002-101_METB_723585_TOF_Spermidine (5TMS)	174							#DIV/0!								#DIV/0!								#DIV/0!								#DIV/0!								#DIV/0!				#DIV/0!				#DIV/0!
	M000230_A275001-101_METB_883670_TOF_Spermine (5TMS)	144							#DIV/0!								#DIV/0!								#DIV/0!								#DIV/0!								#DIV/0!				#DIV/0!				#DIV/0!
	M000081_A191004-101_METB_638360_TOF_Tyramine (3TMS)	174							#DIV/0!								#DIV/0!								#DIV/0!								#DIV/0!								#DIV/0!				#DIV/0!				#DIV/0!
	TOTAL AMINE DERIVATIVES		0.0876354	0.124162	0.1893	0.150674	0.1304		0.136434		0.096836	0.151279		0.143317	0.187657	0.0626285	0.128343		0.0679466	0.111426	0.118505			0.0889971	0.0967188		0.072113			0.084698	0.0495265	0.129142	0.08387		0.180031			0.11274		0.0720663	0.121612				-0.02655	0.778032			-0.0619046
	M000069_A182004-101_METB-METB_592883_TOF_Citric acid (4TMS)	273	0.0277114	0.0366625	0.0451787	0.0620923	0.1035		0.055029		0.0491289	0.0328019		0.0785947	0.0357907	0.0366615	0.0465955		0.064836	0.104825	0.0405531			0.0658204	0.0690087		0.0529671			0.0922006	0.0326207	0.0549701	0.0581896		0.0352592			0.0805375		0.0444037	0.0534001				-0.0722475	0.609			-0.0740584
	M000571_A158004-101_METB_523847_TOF_Glutaric acid, 2-oxo- (1MEOX) (2TMS)	198	0.000560993	0.000700124	0.00141622	0.00229235	0.00248256		0.00149045		0.00145004	0.00235498		0.00501292	0.00180147	0.00141057	0.002406		0.00275402	0.00281263	0.00371947			0.00276018	0.00301158		0.00252474			0.00377958	0.0019148	0.000780562	0.00224992		0.00159361			0.00276693		0.00144107	0.00193387				0.207978	0.43233			-0.126626
	M000074_A134001-101_METB_365427_TOF_Succinic acid (2TMS)	247	0.00241166	0.00264173	0.00334743	0.00446283	0.00471275		0.00351528		0.00331821	0.00246659		0.00284652	0.00252283	0.00208524	0.00264788		0.00242391	0.00314577	0.00278886			0.00315887	0.00287935		0.00230208			0.00360916	0.00254724	0.00332296	0.00294536		0.00225944			0.00373337		0.0029706	0.0029878				-0.123062	0.1272			0.00984363
	M000067_A137001-101_METB_371255_TOF_Fumaric acid (2TMS)	245	0.00170615	0.0030094	0.00455765	0.00321019	0.00455345		0.00340737		0.00482409	0.0025108		0.00421304	0.00355738	0.00131438	0.00328394		0.00180309	0.0015752	0.00393052			0.00192534	0.00230854		0.00131116			0.00307706	0.00191023	0.00307717	0.0023439		0.00191911			0.00279859		0.00191661	0.00221144				-0.016024	0.88436			0.00660315
	M000065_A149001-101_METB_440995_TOF_Malic acid, DL- (3TMS)	233	0.0186631	0.0286484	0.0440011	0.0467033	0.0438977		0.0363827		0.0696188	0.0421358		0.047397	0.0426584	0.0182391	0.0440098		0.0294426	0.0283302	0.0508383			0.0343543	0.0357414		0.0207389			0.0374001	0.0220077	0.0253519	0.0263747		0.0301042			0.0415121		0.0287982	0.0334715				0.0826546	0.46			-0.131984
	M000073_A135003-101_METB_345050_TOF_Glyceric acid, DL- (3TMS)	189	0.000300935	0.000361701	0.000304211	0.000513758	0.000484151		0.000392951		0.000648751	0.000982217		0.00198781	0.00212976	0.00036924	0.00122356		0.00038772	0.000390249	0.000628397			0.00043479	0.000460289		0.000542668			0.000422063	0.000431892	0.000435596	0.000458055		0.000385516			0.000432279		0.000587837	0.000468544				0.493285	0.0461723			-0.00211331
	M000071_A104002-101_METB_222650_TOF_Pyruvic acid (1MEOX) (1TMS)	89							#DIV/0!								#DIV/0!								#DIV/0!								#DIV/0!								#DIV/0!				#DIV/0!				#DIV/0!
	M000078_A156001-101_METB_458330_TOF_Threonic acid (4TMS)	292	0.000992601	0.00119373	0.00114243	0.00196139	0.00185935		0.0014299		0.00183957	0.00154429		0.00229374	0.00136504	0.00159648	0.00172782		0.00145123	0.00141081	0.00138851			0.00155843	0.00145225		0.00136981			0.00143364	0.00109429	0.00164653	0.00138607		0.00110147			0.00164681		0.0014111	0.00138646				0.0821934	0.2782			-0.0202553
	TOTAL ORGANIC ACIDS		0.0523468	0.0732176	0.0999477	0.121236	0.16149		0.101648		0.130828	0.0847965		0.142346	0.0898256	0.0616766	0.101895		0.103099	0.14249	0.103847			0.110012	0.114862		0.0817565			0.141922	0.0625269	0.0895848	0.0939476		0.0726225			0.133428		0.0815291	0.0958597				0.00105347	0.980783			-0.087291
[truncated: 5 more columns]

## Sheet: Table S3. LC-DAD data
	List of 35 secondary and 12 unidentified metabolites in cowpea leaves and roots observed using LC/DAD: plants were subjected to drought for 6 (D6, vegetative stage) and 12 (D12, reproductive stage) days and recovered after rewatering for 6 days of 6-day stressed plants (D12, reproductive stage). Watering for plants exposed to soil water deficit was stopped when they were 40 days old, and well-wat…
		Fradel leaves											Control 6DAS	Control 6DAS	Control 6DAS	Control 6DAS		Stress 6DAS	Stress 6DAS	Stress 6DAS	Stress 6DAS		Control 12DAS	Control 12DAS	Control 12DAS	Control 12DAS		Stress 12DAS	Stress 12DAS	Stress 12DAS	Stress 12DAS		Rewater 12DAS	Rewater 12DAS	Rewater 12DAS	Rewater 12DAS				Stress/Control D6				Stress/Control D12				Rewater/Stress D12
		Elution order	Retention time	λ Absorption	Phenolic class	Quantification		No	Compound	Abbreviation	[M − H]− (m/z)																												log	P value			log	P value			log	P value
		1	11.54	280 nm	Hydroxybenzoic	mg gallic acid/kg		1	Gallic acid	gallic	169		0.0581975	0.228017	0.184995	0.15707		0.421893	0.27873	0.254671	0.318431		0.182643	0.335543	0.208429	0.242205		0.375908	1.77912	0.877233	1.01076		0.272617	0.0578923	0.17577	0.16876			0.306922	0.0914285			0.620463	0.20071			-0.777377	0.174164
		6	15.86	280 nm	Hydroxybenzoic	mg protocatechuic acid/kg		2	Protocatechuic acid	protocatec	153		5.02927	4.05616	3.311	4.13214		3.983	4.2079	4.82654	4.33915		3.54034	3.17408	3.64926	3.45456		5.55231	8.06634	4.98621	6.20162		2.41104	1.80716	2.1477	2.12197			0.0212293	0.7294			0.254112	0.00978536			-0.465767	0.0132816
		7	16.82	280 nm	Hydroxybenzoic	mg hydroxybenzoic acid/kg		3	Hydroxybenzoic acid	hydroxyben	137		1.70395	1.26551	2.12096	1.69681		2.88195	1.38118	1.86478	2.04264		0.985801	1.06373	0.977139	1.00889		3.71917	4.07932	3.64426	3.81425		1.31639	1.38483	1.66001	1.45375			0.0805594	0.532249			0.577564	3.36e-05			-0.41892	0.0001576
		12	18.65	280 nm	Hydroxybenzoic	mg vanillic acid/kg		4	Vanillic acid	vanillic	167		12.6737	15.0684	9.59557	12.4459		16.467	21.7001	17.8597	18.6756		3.65782	3.97779	2.73468	3.45676		17.3865	24.0942	23.4367	21.6391		16.4116	16.9366	22.4056	16.8531			0.176249	0.0489146			0.796571	0.001104			-0.10856	0.347002
		13	18.83	320 nm	Hydroxycinnamic	mg caffeic acid/kg		5	Caffeic acid	caffeic			9.90996	10.3666	7.27097	9.18251		11.9099	11.4061	10.9973	11.4378		3.84884	3.69922	4.57666	4.04157		6.56022	4.16897	3.96326	4.89748		8.43181	13.1854	12.2567	11.2913			0.09538	0.0871951			0.0834224	0.384058			0.362772	0.0188796
		18	20.77	320 nm	Hydroxycinnamic	mg coumaric acid/kg		6	Coumaric acid	coumaric	163		165.103	153.168	106.758	141.676		199.79	181.733	193.155	191.56		162.707	159.566	146.267	156.18		210.053	241.972	191.155	214.394		121.446	140.272	140.689	134.136			0.131006	0.0547943			0.137586	0.0205306			-0.203666	0.007621
		23	22.64	320 nm	Hydroxycinnamic	mg ferulic acid/kg		7	Ferulic acid	ferulic	193		40.3727	43.7288	29.2082	37.7699		67.1168	59.53	83.3515	69.9994		37.4614	39.5509	48.2023	41.7382		91.5396	123.49	83.3566	99.462		50.0727	58.2788	44.0056	50.7857			0.267949	0.0176844			0.377123	0.0103924			-0.291916	0.0196641
		3	14.12	320 nm	Hydroxycinnamic	mg coumaric acid equivalent/kg		8	trans-p-Coumaroylaldaric acid 1	cou-ald1	355		0.523361	0.679273	0.47997	0.560868		0.399604	0.432402	1.06971	0.633905		0.339181	0.50216	0.478072	0.439804		1.1831	1.14812	0.928026	1.08641		0.517444	0.767388	0.43844	0.574424			0.053163	0.763214			0.392735	0.0024			-0.276762	0.0158411
		4	14.62	320 nm	Hydroxycinnamic	mg coumaric acid equivalent/kg		9	trans-p-Coumaroylaldaric acid 2	cou-ald2	355		0	0	0	0		0	0	0	0		0	0	0	0		0	0	0	0		0	0	0	0			0	1			0	1			0	1
		5	15.41	320 nm	Hydroxycinnamic	mg coumaric acid equivalent/kg		10	trans-p-Coumaroylaldaric acid 3	cou-ald3	355		0.541351	0.690957	0.749169	0.660492		1.62348	0.96769	1.53472	1.3753		0.841892	1.12352	0.421263	0.795558		1.11187	1.29705	1.10856	1.1725		0.24904	0.335113	0.109857	0.231337			0.318529	0.0290563			0.16844	0.151951			-0.704867	0.0004821
		8	17.2	320 nm	Hydroxycinnamic	mg ferulic acid equivalent/kg		11	trans-Feruloylaldaric acid 1	fer-ald1	385		0.643643	0.631265	0.448037	0.574315		0.814979	0.643387	0.904576	0.787647		0.579031	0.433365	0.330861	0.447752		2.21638	2.03312	2.01957	2.08969		0.225063	0.354671	0.933838	0.504524			0.137181	0.098271			0.669045	6.84e-05			-0.617201	0.0022094
		11	18	320 nm	Hydroxycinnamic	mg ferulic acid equivalent/kg		12	trans-Feruloylaldaric acid 2	fer-ald2	385		1.81052	2.3329	1.53562	1.89301		1.6959	1.0736	2.44632	1.7386		1.78729	2.11079	1.76465	1.88758		2.69327	4.69878	2.624	3.33868		0.900524	0.863824	0.350265	0.704871			-0.0369526	0.754308			0.24767	0.103104			-0.675465	0.0200199
		24	23.41	320 nm	Hydroxycinnamic	mg ferulic acid equivalent/kg		13	trans-Feruloyl-methylaldaric acid 1	fer-mal1	399		3.03668	4.26545	2.02873	3.11028		6.75481	5.04273	5.55308	5.78354		3.50845	2.77191	2.48365	2.92134		5.94848	8.56272	4.28569	6.26563		2.359	4.1565	2.33971	2.95174			0.269394	0.0313206			0.331383	0.0594616			-0.326887	0.0746532
		34	33.29	320 nm	Hydroxycinnamic	mg ferulic acid equivalent/kg		14	trans-Feruloyl-methylaldaric acid 2	fer-mal2	399		0.200849	0.21406	0.236869	0.21726		0.276054	0.167929	0.15436	0.199448		0.167821	0.178654	0.0673708	0.137948		1.51732	0.529742	0.639287	0.895449		0.380028	0.430772	0.298456	0.369752			-0.0371499	0.678826			0.812324	0.0134559			-0.384131	0.233341
		43	37.88	320 nm	Hydroxycinnamic	mg coumaric acid equivalent/kg		15	trans-p-Coumaroylaldaric acid 4	cou-al4	355		0.0242595	0.0698357	0.0200289	0.0380414		0.0297766	0.0104986	0.0270185	0.0224313		0.0613118	0.092685	0.0399628	0.0646532		0.155444	0.252313	0.202742	0.2035		0.0344639	0.0170303	0.0316505	0.0277149			-0.229402	0.41152			0.497973	0.0121319			-0.865851	0.0035106
								15B	TOTAL PHENOLICS	Total-PHE			241.631	236.765	163.949	214.115		314.166	288.576	323.999	308.914		219.669	218.58	212.202	216.817		350.013	426.172	323.227	366.471		205.028	238.848	227.843	222.175			0.15919	0.0253808			0.227946	0.0392516			-0.217344	0.0116954
		16	20.18	360 nm	Flavonoid	mg myricetin 3-O-glucoside equivalent/kg		16	Myricetin 3-O-diglycoside	myr-3-dglc	641		108.789	106.556	108.397	107.914		74.5754	103.195	129.687	102.486		76.6252	73.6374	76.8374	75.7		114.841	141.881	115.358	124.027		61.878	94.1496	83.5671	79.8649			-0.0224154	0.76561			0.214419	0.0310532			-0.191159	0.0275874
		20	21.67	360 nm	Flavonoid	mg myricetin 3-O-glucoside equivalent/kg		17	Myricetin 3-O-glucoside	myr-3-glc	479		1.70505	1.88451	2.83252	2.14069		4.88747	3.65461	3.80316	4.11508		1.04521	0.534332	1.9977	1.19241		3.01205	4.95972	3.21198	3.72792		3.37993	4.09737	3.70221	3.7265			0.283824	0.0194931			0.495039	0.0280777			-0.000164765	0.998352
		14	19.12	360 nm	Flavonoid	mg quercetin 3-O-glucoside equivalent/kg		18	Quercetin 3,7-O-diglucoside	que-3.7-dglc	625		74.4405	69.3479	75.9352	73.2412		71.9341	44.0041	56.4756	57.4713		22.0177	27.4418	17.8676	22.4424		23.4177	27.3797	26.9355	25.911		15.2731	23.7231	30.3012	23.0991			-0.105304	0.130945			0.0624153	0.31784			-0.0498882	0.568111
		15	19.89	360 nm	Flavonoid	mg quercetin 3-O-glucoside equivalent/kg		19	Quercetin 3-O-diglucoside-4-O-glucoside	que-3.4-dglc	787		1.52775	2.03216	1.87191	1.81061		3.4341	3.97091	9.21773	5.54091		2.40679	1.20923	3.06591	2.22731		5.03174	6.03809	4.86279	5.31087		3.89829	3.92832	3.61724	3.81462			0.485757	0.179789			0.377385	0.0092892			-0.143715	0.016997
		17	20.56	360 nm	Flavonoid	mg quercetin 3-O-glucoside equivalent/kg		20	Quercetin 3-O-diglycoside	que-3-dglc	625		0	0	0	0		0	0	0	0		0	0	0	0		0	0	0	0		0	0	0	0			0	1			0	1			0	1
		19	20.91	360 nm	Flavonoid	mg quercetin equivalent/kg		21	Quercetin 3-O-arabinosyldiglucoside	que-3-adglc	757		47.0014	36.7779	41.9408	41.9067		15.2139	23.5167	28.125	22.2852		12.0222	15.5905	13.279	13.6306		12.9083	26.3932	18.9759	19.4258		16.0828	27.3233	19.7344	21.0468			-0.274266	0.0149375			0.153865	0.224456			0.0348079	0.76716
		22	22.61	360 nm	Flavonoid	mg quercetin 7-O-galactoside equivalent/kg		22	Quercetin 7-O-galactoside	que-7-gal	463		27.1804	32.1233	21.9341	27.0792		29.328	34.9912	29.9002	31.4065		23.5681	17.6692	33.6848	24.974		40.71	66.8248	36.1166	47.8838		30.3904	38.3391	28.8263	32.5186			0.0643829	0.277896			0.2827	0.097746			-0.168057	0.19944
		25	23.52	360 nm	Flavonoid	mg quercetin equivalent/kg		23	Dihydroquercetin	dhyd-que	303		1.6738	1.27379	1.23713	1.39491		1.8972	0.848423	0.451338	1.06565		0.145953	0.139234	0.272819	0.186002		0.504205	0.703893	0.716618	0.641572		0.373632	0.695596	1.1681	0.745775			-0.11693	0.507925			0.537729	0.0049925			0.0653624	0.68747
		26	24.04	360 nm	Flavonoid	mg quercetin 3-O-galactoside equivalent/kg		24	Quercetin 3-O-galactoside	que-3-gal	463		3.00537	1.75844	2.04719	2.27033		3.27913	3.88033	4.2355	3.79832		2.34709	2.97364	3.46401	2.92825		4.59413	6.0146	5.60166	5.40346		3.18698	3.75944	2.54783	3.16475			0.223502	0.0311366			0.266064	0.0096078			-0.232333	0.0150438
		27	24.56	360 nm	Flavonoid	mg quercetin 3-O-glucoside equivalent/kg		25	Quercetin 3-O-glucoside	que-3-glc	463		0.675666	0.632477	0.65576	0.654634		15.3914	7.5148	8.90439	10.6035		1.04422	0.714737	0.774089	0.844347		1.28354	1.36013	1.56864	1.4041		0.865226	1.17424	0.597885	0.879116			1.20945	0.0546847			0.220878	0.0134058			-0.203353	0.048475
		29	26.04	360 nm	Flavonoid	mg quercetin equivalent/kg		26	Quercetin 3-O-(6″-feruloyl)-diglycoside	que-3.6-fdglc	801		0	0	0	0		0	0	0	0		0	0	0	0		0	0	0	0		0	0	0	0			0	1			0	1			0	1
		30	26.54	360 nm	Flavonoid	mg quercetin equivalent/kg		27	Quercetin 3-O-(6″-diacetyl)-diglycoside	que-3.6-ddglc	709		3.69232	3.10822	1.33299	2.71118		1.32217	2.87079	2.39428	2.19575		3.02777	2.70717	2.60522	2.78005		2.68346	3.58747	2.35041	2.87378		2.28359	3.23792	2.88946	2.80366			-0.0915758	0.57458			0.0144006	0.822278			-0.0107287	0.88692
		31	27.06	360 nm	Flavonoid	mg quercetin equivalent/kg		28	Quercetin 3-O-(6″-succinoyl)-glycoside	que-3.6-sglc	563		0.467573	0.852508	0.428598	0.582893		0.399671	0.269395	0.391991	0.353686		0.140018	0.0453599	0.144167	0.109848		0.0479224	0.182277	0.159311	0.129837		0.197687	0.373686	0.574756	0.382043			-0.216971	0.181083			0.0726047	0.723353			0.468715	0.0964925
		28	25.02	360 nm	Flavonoid	mg quercetin equivalent/kg		29	Quercetin 3-O-6″-malonylglycoside	que-3.6-mglc	549		0.360848	0.252035	0.100276	0.23772		19.4147	24.3962	16.8633	20.2247		0.147906	0.207805	0.183548	0.179753		18.9624	13.9574	14.4041	15.7746		0.844477	1.36816	0.222343	0.811661			1.92982	0.0119534			1.94328	0.0103445			-1.28858	0.0007877
		32	28.95	360 nm	Flavonoid	mg quercetin/kg		30	Quercetin	quercetin	301		0.673112	0.504392	0.2028	0.460101		3.99946	2.55344	4.70935	3.75409		0.378497	0.604954	0.457645	0.480365		5.58767	5.27825	12.5331	7.79969		0.387369	0.511398	0.162039	0.353602			0.911651	0.0071072			1.21051	0.00905705			-1.34356	0.0877432
		21	22.01	360 nm	Flavonoid	mg kaempferol 3-O-diglycoside equivalent/kg		31	Kaempferol 3-O-diglycoside	kae-3-dglc	609		3.04405	2.55538	2.98894	2.86279		0.545419	1.18033	1.4502	1.05865		0.524502	0.641853	0.616096	0.59415		0.0540074	0.626679	0.161716	0.280801		0.941057	2.62523	1.54963	1.70531			-0.432038	0.0043155			-0.325498	0.155422			0.783404	0.0527191
		33	32.37	360 nm	Flavonoid	mg Kaempferol 3-O-glucoside equivalent/kg		32	Kaempferol 3-O-glucoside	kae-3-glc			0.522485	0.531917	0.338665	0.464355		0.0483659	0.218988	0.0916207	0.119658		0.181749	0.254845	0.242326	0.226307		0.472312	0.388176	0.35549	0.405326		0.21068	0.415981	0.190284	0.272315			-0.588908	0.0131565			0.253107	0.0124678			-0.172733	0.171877
								32B	TOTAL FLAVONOIDS	Total-FLA			274.759	260.191	262.244	265.732		245.671	257.065	296.701	266.479		145.623	144.372	155.492	148.496		234.111	305.575	243.312	260.999		140.193	205.722	179.651	175.189			0.00121953	0.965252			0.244925	0.0348679			-0.173133	0.0434646
		2	13.62	290 nm	Proanthocyanidin	mg catechin 3-O-glucoside equivalent/kg		33	Catechin 3-O-glucoside	cat-3-glc	451		3.83113	4.47683	4.32554	4.21117		5.46404	6.43627	8.28538	6.72856		11.9419	15.5033	20.3925	15.9459		18.8294	30.8407	10.9122	20.1941		2.78761	1.44483	0.878762	1.70374			0.20352	0.0415041			0.102575	0.536444			-1.07382	0.0843566
		9	17.51	290 nm	Proanthocyanidin	mg catechin/kg		34	Catechin	catechin	289		7.95245	8.45996	7.70655	8.03965		11.5908	8.26959	10.2623	10.0409		6.91643	6.4038	7.6324	6.98421		12.7144	15.0593	12.6759	13.4832		8.38512	12.7868	13.6333	11.6017			0.0965355	0.113385			0.285676	0.001679			-0.06527	0.356721
		10	17.94	290 nm	Proanthocyanidin	mg Catechin 7-O-glucoside equivalent/kg		35	Catechin 7-O-glucoside	cat-7-glc	451		4.52277	4.16934	3.64657	4.11289		7.39004	4.25302	5.91282	5.85196		3.97321	3.59338	4.5953	4.05396		9.1202	10.0366	8.95501	9.37061		1.22653	2.47647	3.90094	2.53465			0.153154	0.138346			0.363888	0.0002824			-0.56785	0.0012553
								35B	TOTAL PROANTHOCYANIDINS	Total-PRO			16.3064	17.1061	15.6787	16.3637		24.4449	18.9589	24.4605	22.6214		22.8316	25.5005	32.6202	26.9841		40.664	55.9366	32.5432	43.0479		12.3993	16.7081	18.413	15.8401			0.140638	0.0290138			0.202845	0.0974225			-0.434194	0.0184745
		42	37.55	290 nm	Phenolic acid	mg naringin equivalent/kg		36	Unidentified 1	uniden1			0	0	0	0		0	0	0	0		0	0	0	0		0	0	0	0		0	0	0	0			0	1			0	1			0	1
		44	41.94	290 nm	Phenolic acid	mg naringin equivalent/kg		37	Unidentified 2	uniden2			11.2097	8.19002	5.73982	8.37985		7.21916	6.72003	8.35252	7.43057		13.0163	14.8629	6.898	11.5924		11.3274	22.7822	13.2527	15.7874		6.38668	7.33175	14.1062	9.27487			-0.0522141	0.596741			0.134138	0.382693			-0.231004	0.204064
		45	43.51	290 nm	Phenolic acid	mg naringin equivalent/kg		38	Unidentified 3	uniden3			0.686244	0.610022	0.390987	0.562418		0.10858	0.183627	0.396662	0.229623		0.688623	0.631153	0.5411	0.620292		0.483286	0.648561	0.639266	0.590371		0.266231	0.486985	0.474377	0.409198			-0.389044	0.0545184			-0.0214713	0.685786			-0.159192	0.112745
		46	47.28	290 nm	Phenolic acid	mg naringin equivalent/kg		39	Unidentified 4	uniden4			9.2043	9.87767	10.5515	9.87782		11.1642	11.2666	10.9513	11.1274		10.9849	10.7038	10.2242	10.6376		15.4417	17.1547	12.5933	15.0632		9.52562	2.29885	2.39462	4.7397			0.0517309	0.0353517			0.151073	0.0304611			-0.502167	0.0195967
		47	52.74	290 nm	Phenolic acid	mg naringin equivalent/kg		40	Unidentified 5	uniden5			0.217259	0.301366	0.37864	0.299088		0.144602	0.112779	0.0286377	0.0953397		0.410289	0.536854	0.223003	0.390048		0.379529	0.38093	0.480564	0.413674		0.45536	0.427731	0.423465	0.435519			-0.496525	0.0246359			0.0255398	0.819971			0.0223486	0.565287
		35	34.32	435 nm	Unnknown	mg naringin equivalent/kg		41	Unknown 1	unknown1			22.7311	17.8315	44.3672	28.3099		44.0215	25.4691	37.099	35.5299		26.9249	19.8801	13.0321	19.9457		16.9917	47.802	17.1974	27.3304		19.2401	9.18106	25.6911	18.0374			0.0986549	0.50157			0.136796	0.538563			-0.180471	0.45732
		36	34.65	435 nm	Unnknown	mg naringin equivalent/kg		42	Unknown 2	unknown2			61.1088	68.1983	97.7826	75.6966		103.694	65.2737	65.641	78.2029		59.6247	55.9804	66.6966	60.7673		201.278	124.73	176.271	167.427		42.7343	29.6908	50.4339	40.953			0.0141468	0.889847			0.440155	0.0395815			-0.611539	0.005617
		37	34.94	435 nm	Unnknown	mg naringin equivalent/kg		43	Unknown 3	unknown3			8.3012	6.94587	6.71573	7.32093		17.4824	11.1565	10.5641	13.0676		12.9481	13.2873	12.4993	12.9116		35.3512	22.4348	15.8397	24.5419		7.51761	5.67333	7.42219	6.87105			0.251631	0.0644443			0.278929	0.179335			-0.552885	0.0894524
		38	35.18	435 nm	Unnknown	mg naringin equivalent/kg		44	Unknown 4	unknown4			202.664	186.088	283.464	224.072		72.8813	115.46	115.902	101.415		130.48	107.77	174.554	137.601		125.16	149.426	102.069	125.552		68.8371	85.0781	150.79	101.569			-0.344287	0.0211226			-0.0397998	0.640668			-0.0920641	0.448032
		39	35.35	435 nm	Unnknown	mg naringin equivalent/kg		45	Unknown 5	unknown5			27.2947	22.3891	30.1758	26.6199		7.05953	15.8629	14.661	12.5278		13.4516	11.3891	19.1628	14.6679		9.22764	16.0074	9.49658	11.5772		6.70547	10.4707	19.6464	12.2742			-0.32733	0.016894			-0.102763	0.390461			0.02539	0.882769
		40	36.12	435 nm	Unnknown	mg naringin equivalent/kg		46	Unknown 6	unknown6			218.913	236.738	305.864	253.838		81.0311	118.123	121.785	106.98		111.323	109.298	104.037	108.22		93.2192	142.741	112.717	116.226		79.9063	104.037	138.378	107.44			-0.375256	0.007643			0.0309962	0.635621			-0.0341346	0.71316
		41	36.71	435 nm	Unnknown	mg naringin equivalent/kg		47	Unknown 7	unknown7			4.07461	3.30396	2.55778	3.31212		0.48302	0.443348	0.453064	0.459811		2.89783	3.09317	4.70991	3.56697		1.83699	1.17259	0.558797	1.18946		2.88084	3.39876	1.9792	2.75293			-0.857527	0.0226971			-0.47695	0.0252858			0.364447	0.0480209
								47B	TOTAL UNKNOWNS	Total-UNK			545.088	541.495	770.927	619.17		326.653	351.788	366.106	348.182		357.65	320.699	394.692	357.68		483.065	504.315	434.15	473.843		227.822	247.529	394.341	289.898			-0.250003	0.0671339			0.122139	0.0175613			-0.21339	0.0311895
		Fradel roots											Control 6DAS	Control 6DAS	Control 6DAS	Control 6DAS		Stress 6DAS	Stress 6DAS	Stress 6DAS	Stress 6DAS		Control 12DAS	Control 12DAS	Control 12DAS	Control 12DAS		Stress 12DAS	Stress 12DAS	Stress 12DAS	Stress 12DAS		Rewater 12DAS	Rewater 12DAS	Rewater 12DAS	Rewater 12DAS				Stress/Control D6				Stress/Control D12				Rewater/Stress D12
		Elution order	Retention time	λ Absorption	Phenolic class	Quantification		No	Compound	Abbreviation	[M − H]− (m/z)																												log	P value			log	P value			log	P value
		1	11.54	280 nm	Hydroxybenzoic	mg gallic acid/kg		1	Gallic acid	gallic	169		23.8896	16.68	21.3327	20.6341		19.0302	19.5113	22.0816	20.2077		15.1801	20.7185	22.4152	19.438		23.5734	34.945	23.978	27.4988		17.5673	20.4307	21.7482	19.9154			-0.00906857	0.862718			0.150663	0.135347			-0.140125	0.125448
		6	15.86	280 nm	Hydroxybenzoic	mg protocatechuic acid/kg		2	Protocatechuic acid	protocatec	153		3.03261	2.58001	1.97128	2.52797		1.03014	0.582135	0.371976	0.661417		1.05141	0.576632	2.27929	1.30244		0.473298	0.800134	0.438821	0.570751		0.9537	1.28716	0.938227	1.0597			-0.582297	0.0068215			-0.358312	0.232286			0.268735	0.039154
		7	16.82	280 nm	Hydroxybenzoic	mg hydroxybenzoic acid/kg		3	Hydroxybenzoic acid	hydroxyben	137		85.6433	80.1432	81.9186	82.5684		36.8368	33.2996	29.5738	33.2367		37.1047	30.8599	30.3079	32.7575		27.6134	43.9945	24.0376	31.8818		31.3528	41.043	36.4749	36.2902			-0.395195	4.9e-05			-0.0117671	0.89963			0.0562464	0.549396
		12	18.65	280 nm	Hydroxybenzoic	mg vanillic acid/kg		4	Vanillic acid	vanillic	167		0.892256	1.01712	0.98667	0.965348		2.4923	1.37512	1.81021	1.89254		0.527133	0.497307	0.493542	0.505994		0.766303	0.5544	0.602169	0.640957		0.257928	0.172184	0.44042	0.290177			0.292362	0.102214			0.102684	0.106552			-0.344166	0.0261856
		13	18.83	320 nm	Hydroxycinnamic	mg caffeic acid/kg		5	Caffeic acid	caffeic			12.5484	9.20173	9.27448	10.3415		4.20088	4.24481	5.49766	4.64778		8.08096	6.10534	8.17861	7.45497		3.79828	6.4395	3.09243	4.44341		3.65311	5.66763	5.74875	5.02316			-0.34734	0.0085589			-0.22473	0.0693915			0.0532612	0.661404
		18	20.77	320 nm	Hydroxycinnamic	mg coumaric acid/kg		6	Coumaric acid	coumaric	163		1.85685	1.74817	1.92513	1.84338		2.21363	2.08344	2.48447	2.26051		2.17978	2.38185	2.66569	2.40911		2.0843	3.16544	1.69196	2.3139		1.64976	2.81363	2.76486	2.40942			0.0885911	0.0317747			-0.0175119	0.846931			0.0175673	0.877544
		23	22.64	320 nm	Hydroxycinnamic	mg ferulic acid/kg		7	Ferulic acid	ferulic	193		1.77307	2.01249	1.1261	1.63722		0.795868	0.837374	0.656862	0.763368		0.729275	0.802223	1.23858	0.923359		0.80096	1.01755	0.733902	0.850805		0.564399	0.84162	0.802113	0.736044			-0.331374	0.0318948			-0.0355404	0.708483			-0.0629261	0.399105
		3	14.12	320 nm	Hydroxycinnamic	mg coumaric acid equivalent/kg		8	trans-p-Coumaroylaldaric acid 1	cou-ald1	355		0.206581	0.221753	0.248099	0.225478		0.529308	0.632483	0.419075	0.526955		0.406062	0.366404	0.381813	0.38476		0.557178	0.63217	0.665238	0.618195		0.224792	0.174934	0.242503	0.214076			0.36867	0.0086433			0.205936	0.0023514			-0.460557	0.0004347
		4	14.62	320 nm	Hydroxycinnamic	mg coumaric acid equivalent/kg		9	trans-p-Coumaroylaldaric acid 2	cou-ald2	355		0	0	0	0		0	0	0	0		0	0	0	0		0	0	0	0		0	0	0	0			0	1			0	1			0	1
		5	15.41	320 nm	Hydroxycinnamic	mg coumaric acid equivalent/kg		10	trans-p-Coumaroylaldaric acid 3	cou-ald3	355		21.5615	19.684	20.7527	20.6661		9.22331	9.25959	6.75585	8.41292		9.94004	6.51849	11.5714	9.3433		10.1865	13.02	10.0004	11.069		8.06488	9.06511	7.65628	8.26209			-0.390312	0.000246			0.0736067	0.387395			-0.127017	0.0575259
		8	17.2	320 nm	Hydroxycinnamic	mg ferulic acid equivalent/kg		11	trans-Feruloylaldaric acid 1	fer-ald1	385		22.5492	21.8014	20.6271	21.6592		17.1928	18.8813	18.3039	18.126		5.9736	6.26733	9.69767	7.31287		10.7196	25.3959	10.3329	15.4828		7.87862	9.98057	7.33303	8.39741			-0.0773411	0.0091166			0.325762	0.184418			-0.265705	0.231193
		11	18	320 nm	Hydroxycinnamic	mg ferulic acid equivalent/kg		12	trans-Feruloylaldaric acid 2	fer-ald2	385		23.1931	22.1991	20.6301	22.0074		2.68925	2.98483	2.4819	2.71866		13.603	7.42948	24.059	15.0305		2.43774	2.89788	1.87476	2.40346		3.04648	2.92946	3.01138	2.99577			-0.908214	1.43e-05			-0.796136	0.0120876			0.0956721	0.181647
		24	23.41	320 nm	Hydroxycinnamic	mg ferulic acid equivalent/kg		13	trans-Feruloyl-methylaldaric acid 1	fer-mal1	399		98.0046	74.7843	72.2126	81.6672		19.5618	18.3276	29.1228	22.3374		71.4009	45.4632	77.7183	64.8608		30.8203	29.6393	13.8297	24.7631		20.141	27.0923	33.3865	26.8732			-0.563015	0.0026129			-0.418178	0.0237432			0.0355155	0.767907
		34	33.29	320 nm	Hydroxycinnamic	mg ferulic acid equivalent/kg		14	trans-Feruloyl-methylaldaric acid 2	fer-mal2	399		4.87398	4.75979	3.96001	4.53126		3.38838	5.95166	3.43516	4.2584		5.74391	3.04817	6.35507	5.04905		1.95204	4.61878	2.94387	3.17156		2.45134	4.19925	3.59398	3.41486			-0.0269724	0.775503			-0.201937	0.216234			0.0320998	0.806903
		43	37.88	320 nm	Hydroxycinnamic	mg coumaric acid equivalent/kg		15	trans-p-Coumaroylaldaric acid 4	cou-al4	355		3.97768	4.24135	3.99267	4.07057		2.19581	1.64467	3.42177	2.42075		3.38417	2.47011	2.00483	2.6197		1.58054	1.30762	0.877323	1.25516		1.77171	1.91428	2.82725	2.17108			-0.225705	0.0362024			-0.319553	0.039702			0.237977	0.0780549
								15B	TOTAL PHENOLICS	Total-PHE			304.003	261.075	260.958	275.345		121.38	119.616	126.417	122.471		175.305	133.505	199.367	169.392		117.364	168.428	95.0992	126.964		99.5777	127.612	126.968	118.053			-0.351844	0.0077047			-0.125214	0.217363			-0.0316039	0.72481
		16	20.18	360 nm	Flavonoid	mg myricetin 3-O-glucoside equivalent/kg		16	Myricetin 3-O-diglycoside	myr-3-dglc	641		2.91987	2.67078	3.27426	2.95497		1.94041	1.03237	1.88379	1.61886		2.75209	2.43484	2.7837	2.65688		1.34582	2.29117	0.912254	1.51642		1.65648	2.65173	2.52261	2.27694			-0.261345	0.0174277			-0.243554	0.0539801			0.176533	0.212485
		20	21.67	360 nm	Flavonoid	mg myricetin 3-O-glucoside equivalent/kg		17	Myricetin 3-O-glucoside	myr-3-glc	479		2.67551	2.23485	3.08306	2.66448		1.71218	1.31357	1.21636	1.41404		2.25929	2.74368	3.49847	2.83381		1.38582	1.96587	0.778919	1.37687		1.45189	1.78362	2.7768	2.0041			-0.275151	0.0122479			-0.313479	0.0428562			0.163027	0.298374
		14	19.12	360 nm	Flavonoid	mg quercetin 3-O-glucoside equivalent/kg		18	Quercetin 3,7-O-diglucoside	que-3.7-dglc	625		2.80359	2.48274	2.30462	2.53032		1.74222	1.77216	2.50244	2.00561		2.84243	2.25261	2.65869	2.58458		2.0274	2.9151	2.15472	2.36574		1.49713	1.64533	1.68021	1.60756			-0.100929	0.142839			-0.0384227	0.540425			-0.167801	0.0551454
		15	19.89	360 nm	Flavonoid	mg quercetin 3-O-glucoside equivalent/kg		19	Quercetin 3-O-diglucoside-4-O-glucoside	que-3.4-dglc	787		5.58205	4.48837	3.50839	4.52627		0.272863	0.0317443	0.0215879	0.108732		3.30061	2.16903	3.27567	2.9151		2.51898	2.38475	3.22433	2.70936		0.567638	0.0682226	0.322494	0.319451			-1.61938	0.0164536			-0.0317878	0.674535			-0.928461	0.0013054
		17	20.56	360 nm	Flavonoid	mg quercetin 3-O-glucoside equivalent/kg		20	Quercetin 3-O-diglycoside	que-3-dglc	625		0	0	0	0		0	0	0	0		0	0	0	0		0	0	0	0		0	0	0	0			0	1			0	1			0	1
		19	20.91	360 nm	Flavonoid	mg quercetin equivalent/kg		21	Quercetin 3-O-arabinosyldiglucoside	que-3-adglc	757		0.0999016	0.182677	0.0849261	0.122502		0.336867	0.405958	0.578343	0.440389		0.205343	0.130187	0.136649	0.157393		0.377004	0.380365	0.604317	0.453895		0.146357	0.311855	0.178394	0.212202			0.555695	0.0151224			0.459971	0.0198479			-0.330207	0.0561118
		22	22.61	360 nm	Flavonoid	mg quercetin 7-O-galactoside equivalent/kg		22	Quercetin 7-O-galactoside	que-7-gal	463		4.99421	4.07063	2.75263	3.93916		1.07333	1.01732	1.63814	1.24293		2.40135	2.84939	2.33869	2.52981		1.78743	2.01496	1.58432	1.79557		1.46023	1.91807	2.02262	1.8003			-0.500956	0.0166049			-0.148885	0.0225241			0.00114327	0.983323
		25	23.52	360 nm	Flavonoid	mg quercetin equivalent/kg		23	Dihydroquercetin	dhyd-que	303		40.4557	32.2116	33.0271	35.2315		17.8456	17.6086	22.5131	19.3224		34.7055	31.5044	40.9663	35.7254		11.9927	15.9311	6.81893	11.5809		18.9641	24.1182	29.0941	24.0588			-0.260869	0.0066011			-0.489235	0.0032423			0.317532	0.0339242
		26	24.04	360 nm	Flavonoid	mg quercetin 3-O-galactoside equivalent/kg		24	Quercetin 3-O-galactoside	que-3-gal	463		3.23258	2.5554	2.90688	2.89829		1.56073	1.27759	0.937869	1.25873		2.21594	2.24837	3.14671	2.53701		2.85203	1.98733	1.77306	2.20414		0.881335	1.40893	1.53196	1.27407			-0.362208	0.0035069			-0.0610833	0.499821			-0.238044	0.0733301
		27	24.56	360 nm	Flavonoid	mg quercetin 3-O-glucoside equivalent/kg		25	Quercetin 3-O-glucoside	que-3-glc	463		12.0706	8.93836	7.6522	9.55374		1.81439	2.22485	2.56481	2.20135		5.81984	7.12852	7.44324	6.7972		1.58477	2.0885	1.47786	1.71704		2.03821	3.22768	2.52193	2.59594			-0.637484	0.0052292			-0.59755	0.0006694			0.179514	0.0891817
		29	26.04	360 nm	Flavonoid	mg quercetin equivalent/kg		26	Quercetin 3-O-(6″-feruloyl)-diglycoside	que-3.6-fdglc	801		0	0	0	0		0	0	0	0		0	0	0	0		0	0	0	0		0	0	0	0			0	1			0	1			0	1
		30	26.54	360 nm	Flavonoid	mg quercetin equivalent/kg		27	Quercetin 3-O-(6″-diacetyl)-diglycoside	que-3.6-ddglc	709		110.666	112.439	113.956	112.353		91.0991	80.5161	96.8787	89.498		100.429	86.3251	122.865	103.206		89.6752	108.033	77.2544	91.6542		85.5502	108.946	138.819	111.105			-0.0987734	0.0094517			-0.0515542	0.452551			0.0835826	0.33638
		31	27.06	360 nm	Flavonoid	mg quercetin equivalent/kg		28	Quercetin 3-O-(6″-succinoyl)-glycoside	que-3.6-sglc	563		88.494	66.0656	75.31	76.6232		35.4212	31.8203	45.9596	37.7337		66.5822	56.5346	82.1355	68.4174		31.9632	47.4178	29.1257	36.1689		55.1143	49.0752	63.2985	55.8293			-0.307631	0.007458			-0.276831	0.0262382			0.188527	0.0487961
		28	25.02	360 nm	Flavonoid	mg quercetin equivalent/kg		29	Quercetin 3-O-6″-malonylglycoside	que-3.6-mglc	549		0.0126804	0.00277923	0.0027547	0.00607143		0.020524	0.0177838	0.0227508	0.0203528		0.019496	0.00740837	0.00369459	0.0101996		0.367991	0.216523	0.38266	0.322391		0.102931	0.0617377	0.0584038	0.0743575			0.525334	0.0166742			1.4998	0.0269424			-0.637059	0.0107476
		32	28.95	360 nm	Flavonoid	mg quercetin/kg		30	Quercetin	quercetin	301		0.00994048	0.00295225	0.00708464	0.00665912		0.0228379	0.00657023	0.00914541	0.0128512		0.018569	0.0103622	0.00501556	0.0113156		0.0348148	0.0404367	0.0612805	0.0455107		0.0239584	0.0478703	0.0326275	0.0348187			0.285526	0.318692			0.604436	0.0190312			-0.1163	0.374077
		21	22.01	360 nm	Flavonoid	mg kaempferol 3-O-diglycoside equivalent/kg		31	Kaempferol 3-O-diglycoside	kae-3-dglc	609		0	0	0.0074349	0.0024783		0.68733	0.39436	0.08193	0.387873		0	0	0	0		0.263205	0.126335	0.22252	0.20402		0.00453852	0	0	0.00151284			2.19454	0.158239			0	0.0373795			-2.12988	0.0377432
		33	32.37	360 nm	Flavonoid	mg Kaempferol 3-O-glucoside equivalent/kg		32	Kaempferol 3-O-glucoside	kae-3-glc			1.24347	1.0585	1.14549	1.14915		1.96316	1.1924	1.2751	1.47688		2.56099	1.38418	0.96103	1.6354		3.26934	4.23934	2.65802	3.3889		1.10358	0.884207	1.4968	1.16153			0.10897	0.260227			0.316435	0.0575637			-0.465029	0.0107521
								32B	TOTAL FLAVONOIDS	Total-FLA			357.984	316.876	327.667	334.176		192.409	172.899	205.774	190.361		260.465	226.148	299.743	262.119		177.713	233.736	152.159	187.869		200.259	234.54	280.309	238.37			-0.244398	0.0007642			-0.144642	0.0819566			0.103395	0.20548
		2	13.62	290 nm	Proanthocyanidin	mg catechin 3-O-glucoside equivalent/kg		33	Catechin 3-O-glucoside	cat-3-glc	451		8.31467	7.59901	7.89705	7.93691		6.45817	5.29684	4.87009	5.5417		7.72381	9.12451	9.92141	8.92324		4.57705	5.66917	3.68341	4.64321		3.964	6.20005	4.91932	5.02779			-0.156008	0.0098472			-0.283704	0.0076639			0.0345587	0.679833
		9	17.51	290 nm	Proanthocyanidin	mg catechin/kg		34	Catechin	catechin	289		4.10931	2.73412	3.28436	3.37593		0.813973	0.822036	1.32736	0.987789		3.49511	2.54781	3.35169	3.13154		0.477842	1.23244	0.0680324	0.592771		1.29169	1.55717	1.85061	1.56649			-0.533729	0.0053279			-0.722871	0.0048894			0.422042	0.0612617
		10	17.94	290 nm	Proanthocyanidin	mg Catechin 7-O-glucoside equivalent/kg		35	Catechin 7-O-glucoside	cat-7-glc	451		46.1953	46.5874	49.4602	47.4143		36.8472	33.5858	24.5595	31.6642		16.1865	16.2878	31.6425	21.3723		17.8615	29.1775	22.5216	23.1869		22.0655	28.8643	21.9525	24.2941			-0.175342	0.0145295			0.0353915	0.780748			0.0202583	0.79567
								35B	TOTAL PROANTHOCYANIDINS	Total-PRO			58.6193	56.9206	60.6416	58.7272		44.1193	39.7047	30.7569	38.1936		27.4054	27.9601	44.9156	33.427		22.9164	36.0791	26.273	28.4228		27.3212	36.6215	28.7224	30.8884			-0.186848	0.0072888			-0.0704304	0.512622			0.0361272	0.641048
		42	37.55	290 nm	Phenolic acid	mg naringin equivalent/kg		36	Unidentified 1	uniden1			0	0	0	0		0	0	0	0		0	0	0	0		0	0	0	0		0	0	0	0			0	1			0	1			0	1
		44	41.94	290 nm	Phenolic acid	mg naringin equivalent/kg		37	Unidentified 2	uniden2			38.8093	46.3919	51.4039	45.5351		31.2841	29.193	30.2533	30.2434		41.4978	58.1355	93.0824	64.2386		18.9384	28.8527	19.904	22.5651		36.9089	68.0112	58.7582	54.5594			-0.177715	0.0145965			-0.454359	0.0549817			0.383433	0.0304184
		45	43.51	290 nm	Phenolic acid	mg naringin equivalent/kg		38	Unidentified 3	uniden3			117.901	115.89	105.833	113.208		69.075	63.4553	82.8441	71.7914		109.05	127.247	171.359	135.885		47.5612	64.4687	55.4348	55.8216		73.689	108.957	101.085	94.5767			-0.197804	0.0038023			-0.386371	0.0138656			0.228982	0.0299926
		46	47.28	290 nm	Phenolic acid	mg naringin equivalent/kg		39	Unidentified 4	uniden4			3.73824	3.7578	3.36897	3.62167		2.76305	2.63406	3.07394	2.82368		46.3059	37.8177	45.3519	43.1585		33.3264	34.5942	32.1424	33.3543		31.6705	37.3151	36.9791	35.3216			-0.108093	0.0117758			-0.111914	0.0242014			0.0248875	0.372404
		47	52.74	290 nm	Phenolic acid	mg naringin equivalent/kg		40	Unidentified 5	uniden5			2.45507	2.30354	2.03772	2.26544		0.66377	1.44959	2.30083	1.4714		1.10606	0.811796	0.924477	0.947444		1.41283	1.39043	1.62786	1.47704		0.749701	0.740092	0.886263	0.792019			-0.187422	0.179163			0.192839	0.0098065			-0.270657	0.0015479
		35	34.32	435 nm	Unnknown	mg naringin equivalent/kg		41	Unknown 1	unknown1			2.12047	1.24804	0.834469	1.40099		0.663444	0.412427	0.460568	0.512146		0.127321	0.0996511	0.0996037	0.108859		0.0597999	0.0619241	0.0372913	0.0530051		0.0485171	0.0199871	0.0362787	0.0349277			-0.437042	0.0830994			-0.312545	0.0099648			-0.181148	0.18844
		36	34.65	435 nm	Unnknown	mg naringin equivalent/kg		42	Unknown 2	unknown2			11.1275	6.16142	4.6602	7.31636		3.28874	2.58725	2.31831	2.73143		0.789597	0.647123	0.495411	0.644044		0.563213	0.344991	0.284818	0.397674		0.305751	0.290485	0.27033	0.288855			-0.427905	0.140739			-0.209388	0.109023			-0.138847	0.326652
		37	34.94	435 nm	Unnknown	mg naringin equivalent/kg		43	Unknown 3	unknown3			1.30468	0.662763	0.442154	0.803198		0.267417	0.198432	0.15993	0.208593		0.0721181	0.0869245	0.0709588	0.0766671		0.05861	0.0462725	0.0292436	0.0447087		0.0385936	0.0404554	0.0374657	0.0388382			-0.585523	0.146364			-0.234217	0.0324786			-0.0611325	0.565025
		38	35.18	435 nm	Unnknown	mg naringin equivalent/kg		44	Unknown 4	unknown4			4.95096	4.44105	3.02474	4.13892		2.1506	1.63745	1.56326	1.78377		0.655395	0.501382	0.527346	0.561374		0.403181	0.296088	0.21564	0.30497		0.232203	0.23119	0.203953	0.222449			-0.365548	0.0176577			-0.264996	0.0238163			-0.137027	0.208779
		39	35.35	435 nm	Unnknown	mg naringin equivalent/kg		45	Unknown 5	unknown5			0.296048	0.307218	0.19093	0.264732		0.135467	0.0979043	0.0948378	0.109403		0.0420631	0.0459353	0.0327628	0.0402537		0.0334986	0.0222815	0.0272853	0.0276885		0.0157326	0.0190802	0.0229544	0.0192557			-0.383777	0.0167709			-0.162507	0.0680624			-0.15774	0.0945579
		40	36.12	435 nm	Unnknown	mg naringin equivalent/kg		46	Unknown 6	unknown6			23.2076	13.8039	10.4765	15.8294		7.15124	5.79063	5.55896	6.16694		2.62055	2.08958	1.94027	2.2168		1.33901	1.27389	1.37589	1.3296		0.955609	0.881421	0.811333	0.882788			-0.409393	0.12442			-0.222006	0.0475069			-0.177864	0.000952
		41	36.71	435 nm	Unnknown	mg naringin equivalent/kg		47	Unknown 7	unknown7			0.0701986	0.0677065	0.0362389	0.058048		0.0152512	0.00798226	0.00805282	0.0104288		0.0312356	0.0436767	0.0401329	0.0383484		0.00434283	0.00390692	0.00180091	0.00335022		0.00789842	0.0267878	0.021998	0.0188947			-0.745554	0.0132064			-1.05867	0.0007681			0.751267	0.108471
								47B	TOTAL UNKNOWNS	Total-UNK			43.0775	26.6921	19.6653	29.8116		13.6722	10.7321	10.1639	11.5227		4.33828	3.51427	3.20649	3.68635		2.46166	2.04936	1.97196	2.16099		1.6043	1.50941	1.40431	1.50601			-0.412831	0.115425			-0.231943	0.0146449			-0.156826	0.01575
		IS	23.76	280 nm	Flavonoid	mg naringin/kg
		Pinhel leaves											Control 6DAS	Control 6DAS	Control 6DAS	Control 6DAS		Stress 6DAS	Stress 6DAS	Stress 6DAS	Stress 6DAS		Control 12DAS	Control 12DAS	Control 12DAS	Control 12DAS		Stress 12DAS	Stress 12DAS	Stress 12DAS	Stress 12DAS		Rewater 12DAS	Rewater 12DAS	Rewater 12DAS	Rewater 12DAS				Stress/Control D6				Stress/Control D12				Rewater/Stress D12
		Elution order	Retention time	λ Absorption	Phenolic class	Quantification		No	Compound	Abbreviation	[M − H]− (m/z)																												log	P value			log	P value			log	P value
		1	11.54	280 nm	Hydroxybenzoic	mg gallic acid/kg		1	Gallic acid	gallic	169		0.347766	0.0506386	0.275848	0.224751		0.445479	2.12893	1.21123	1.26188		0.838304	0.88686	0.603001	0.776055		1.06778	0.569771	1.95689	1.19815		0.325612	0.384135	0.262634	0.324127			0.749317	0.104105			0.188617	0.366676			-0.567795	0.16307
		6	15.86	280 nm	Hydroxybenzoic	mg protocatechuic acid/kg		2	Protocatechuic acid	protocatec	153		1.6232	2.38135	5.57382	3.19279		5.50448	1.77136	3.58352	3.61978		0.523245	1.4135	0.908803	0.948517		4.09582	3.35607	3.09266	3.51485		1.62641	1.50121	0.989654	1.37242			0.0545124	0.805214			0.568862	0.0029145			-0.408419	0.0039149
		7	16.82	280 nm	Hydroxybenzoic	mg hydroxybenzoic acid/kg		3	Hydroxybenzoic acid	hydroxyben	137		1.34269	0.724826	2.14419	1.4039		3.34797	3.20866	3.85169	3.46944		0.840049	1.9081	1.14473	1.29763		3.5633	2.67006	4.14949	3.46095		1.75494	1.35753	1.33641	1.48296			0.392922	0.0104947			0.426045	0.0155288			-0.368066	0.0118335
		12	18.65	280 nm	Hydroxybenzoic	mg vanillic acid/kg		4	Vanillic acid	vanillic	167		2.46577	4.78764	5.3248	4.19273		11.6609	12.647	14.1019	12.8032		3.36631	11.9612	4.03494	6.45416		22.681	21.7961	19.274	21.2503		6.69675	7.47756	8.87115	7.68182			0.484823	0.0015815			0.517526	0.0073454			-0.441902	0.0003516
		13	18.83	320 nm	Hydroxycinnamic	mg caffeic acid/kg		5	Caffeic acid	caffeic			8.10524	9.13893	8.36382	8.536		6.76889	10.0764	12.0901	9.64516		2.18841	3.9016	6.17228	4.08743		8.67795	8.64337	7.32859	8.21664		6.49062	5.2223	6.45748	6.0568			0.053055	0.521859			0.303244	0.0288387			-0.132451	0.0239302
		18	20.77	320 nm	Hydroxycinnamic	mg coumaric acid/kg		6	Coumaric acid	coumaric	163		176.624	152.321	146.981	158.642		274.732	257.586	287.453	273.257		145.911	163.552	136.666	148.71		200.968	261.449	239.232	233.883		123.775	155.733	115.786	131.765			0.236154	0.0008035			0.19666	0.0116624			-0.249201	0.0089279
		23	22.64	320 nm	Hydroxycinnamic	mg ferulic acid/kg		7	Ferulic acid	ferulic	193		28.6455	29.7674	32.6374	30.3501		36.7168	41.218	30.2419	36.0589		9.18665	19.1168	10.4221	12.9085		42.5788	40.0334	43.6285	42.0802		23.6588	25.5292	17.4275	22.2052			0.0748523	0.168449			0.513201	0.000906			-0.277624	0.0017434
		3	14.12	320 nm	Hydroxycinnamic	mg coumaric acid equivalent/kg		8	trans-p-Coumaroylaldaric acid 1	cou-ald1	355		1.15686	1.09947	1.2807	1.17901		0.718336	0.972127	0.882459	0.857641		0.0765134	0.146806	0.114024	0.112448		0.360784	0.450767	0.203987	0.338513		0.148452	0.145827	0.0895128	0.12793			-0.138213	0.0246558			0.478624	0.039237			-0.422602	0.0477355
		4	14.62	320 nm	Hydroxycinnamic	mg coumaric acid equivalent/kg		9	trans-p-Coumaroylaldaric acid 2	cou-ald2	355		0	0	0	0		0	0	0	0		0	0	0	0		0	0	0	0		0	0	0	0			0	1			0	1			0	1
		5	15.41	320 nm	Hydroxycinnamic	mg coumaric acid equivalent/kg		10	trans-p-Coumaroylaldaric acid 3	cou-ald3	355		0.678505	0.253609	0.513531	0.481882		1.8382	1.09627	2.40461	1.77969		0.204037	0.24122	0.381906	0.275721		2.30485	1.59975	2.4598	2.12147		0.422403	0.745013	0.416277	0.527898			0.567405	0.0311707			0.886167	0.0023996			-0.604087	0.0050868
		8	17.2	320 nm	Hydroxycinnamic	mg ferulic acid equivalent/kg		11	trans-Feruloylaldaric acid 1	fer-ald1	385		0.685866	0.598627	0.660274	0.648256		0.805049	0.863848	1.15011	0.939669		0.65415	0.942345	0.649173	0.748556		1.29438	1.36368	1.52742	1.39516		2.45996	2.40241	4.21073	3.02437			0.161229	0.0566203			0.2704	0.0055636			0.336011	0.109091
		11	18	320 nm	Hydroxycinnamic	mg ferulic acid equivalent/kg		12	trans-Feruloylaldaric acid 2	fer-ald2	385		2.0637	2.01479	4.28819	2.78889		3.94056	1.31674	2.13588	2.46439		1.31986	1.71761	1.6597	1.56572		3.61074	3.69091	2.61989	3.30718		2.34105	1.57669	1.38382	1.76719			-0.0537221	0.778472			0.324742	0.0089242			-0.272175	0.0270514
		24	23.41	320 nm	Hydroxycinnamic	mg ferulic acid equivalent/kg		13	trans-Feruloyl-methylaldaric acid 1	fer-mal1	399		4.69045	4.05081	7.27844	5.3399		5.43989	4.00409	9.4606	6.30153		4.36777	1.39957	3.98221	3.24985		5.3267	8.34317	6.51569	6.72852		4.09105	4.00357	2.12254	3.40572			0.0719125	0.640746			0.316057	0.0530878			-0.29571	0.0377883
		34	33.29	320 nm	Hydroxycinnamic	mg ferulic acid equivalent/kg		14	trans-Feruloyl-methylaldaric acid 2	fer-mal2	399		0.24348	0.274057	0.308567	0.275368		0.377244	0.650019	1.15202	0.726428		0.07589	0.0935334	0.0658784	0.0784339		0.161297	0.142102	0.159247	0.154215		0.347866	0.443896	0.527193	0.439651			0.421279	0.184408			0.293624	0.0016909			0.454981	0.029946
		43	37.88	320 nm	Hydroxycinnamic	mg coumaric acid equivalent/kg		15	trans-p-Coumaroylaldaric acid 4	cou-al4	355		0.206382	0.140139	0.113703	0.153408		0.0387731	0.0348619	0.0450584	0.0395645		0	0	0	0		0.0394677	0	0	0.0131559		0	0.0449913	0.0481146	0.0310353			-0.588543	0.0524842			0	0.42265			0.372735	0.429946
								15B	TOTAL PHENOLICS	Total-PHE			228.88	207.603	215.744	217.409		352.335	337.575	369.764	353.225		169.552	207.281	166.805	181.213		296.731	354.109	332.149	327.663		174.139	206.567	159.929	180.212			0.210774	0.0002634			0.257238	0.0023078			-0.259644	0.0024399
		16	20.18	360 nm	Flavonoid	mg myricetin 3-O-glucoside equivalent/kg		16	Myricetin 3-O-diglycoside	myr-3-dglc	641		67.1019	77.844	105.266	83.4041		110.666	110.669	53.064	91.4662		37.5926	45.5172	40.4419	41.1839		118.78	126.89	97.6535	114.441		90.8215	58.1968	51.6498	66.8894			0.0400733	0.736117			0.443854	0.0012484			-0.233225	0.0333282
		20	21.67	360 nm	Flavonoid	mg myricetin 3-O-glucoside equivalent/kg		17	Myricetin 3-O-glucoside	myr-3-glc	479		3.58791	3.74737	4.55267	3.96265		5.34312	5.84003	7.24267	6.14194		7.33144	4.56926	4.53312	5.47794		10.4159	9.98073	10.9935	10.4634		3.41218	5.8114	3.54203	4.2552			0.19032	0.0274669			0.281055	0.0068457			-0.390751	0.001727
		14	19.12	360 nm	Flavonoid	mg quercetin 3-O-glucoside equivalent/kg		18	Quercetin 3,7-O-diglucoside	que-3.7-dglc	625		100.901	114.979	131.74	115.873		191.803	151.945	169.434	171.061		100.021	138.357	114.085	117.488		175.325	194.152	188.067	185.848		154.103	117.837	104.839	125.593			0.169166	0.0193391			0.199166	0.0054312			-0.170191	0.0186859
		15	19.89	360 nm	Flavonoid	mg quercetin 3-O-glucoside equivalent/kg		19	Quercetin 3-O-diglucoside-4-O-glucoside	que-3.4-dglc	787		1.04661	3.04266	3.4528	2.51402		6.09874	5.25697	7.08095	6.14555		2.23774	1.63113	1.52289	1.79725		3.86392	7.94713	5.84194	5.88433		4.10555	1.84553	1.31678	2.42262			0.388192	0.016322			0.515087	0.0271093			-0.385411	0.0762541
		17	20.56	360 nm	Flavonoid	mg quercetin 3-O-glucoside equivalent/kg		20	Quercetin 3-O-diglycoside	que-3-dglc	625		0	0	0	0		0	0	0	0		0	0	0	0		0	0	0	0		0	0	0	0			0	1			0	1			0	1
		19	20.91	360 nm	Flavonoid	mg quercetin equivalent/kg		21	Quercetin 3-O-arabinosyldiglucoside	que-3-adglc	757		25.4462	29.6957	25.1414	26.7611		29.7737	19.0029	24.6557	24.4775		27.5255	37.0489	22.8021	29.1255		16.8951	29.0874	19.4918	21.8248		21.1102	11.2854	9.29543	13.897			-0.0387373	0.543133			-0.125323	0.261934			-0.196028	0.202359
		22	22.61	360 nm	Flavonoid	mg quercetin 7-O-galactoside equivalent/kg		22	Quercetin 7-O-galactoside	que-7-gal	463		37.7181	34.4735	39.1317	37.1077		50.604	23.9784	32.3971	35.6598		32.1146	37.2788	24.1162	31.1698		46.0084	69.5243	42.5758	52.7028		27.5688	29.8488	25.4107	27.6094			-0.0172853	0.864799			0.228099	0.0814219			-0.280777	0.0943407
		25	23.52	360 nm	Flavonoid	mg quercetin equivalent/kg		23	Dihydroquercetin	dhyd-que	303		0.0225269	0.0680278	0.0671862	0.0525803		5.81376	4.51165	3.11053	4.47865		1.1944	1.32128	1.23873	1.25147		2.53984	2.46891	3.08352	2.69743		1.53236	1.12871	0.67187	1.11098			1.93032	0.0296812			0.333529	0.0018577			-0.385243	0.0073336
		26	24.04	360 nm	Flavonoid	mg quercetin 3-O-galactoside equivalent/kg		24	Quercetin 3-O-galactoside	que-3-gal	463		2.21397	1.76243	2.14852	2.04164		2.3339	1.66796	2.62524	2.20903		0.565954	0.36515	0.634549	0.521884		13.4578	24.4702	23.1943	20.3741		1.4985	2.51406	0.56068	1.52442			0.034223	0.624738			1.5915	0.0292871			-1.12598	0.0058848
		27	24.56	360 nm	Flavonoid	mg quercetin 3-O-glucoside equivalent/kg		25	Quercetin 3-O-glucoside	que-3-glc	463		0.642842	0.525491	0.459281	0.542538		1.10583	3.05081	13.6444	5.93367		0.805269	1.00564	0.90663	0.905847		1.17516	1.22792	0.536141	0.97974		0.197017	0.205518	0.234457	0.212331			1.03889	0.0300625			0.0340561	0.763806			-0.664098	0.0742878
		29	26.04	360 nm	Flavonoid	mg quercetin equivalent/kg		26	Quercetin 3-O-(6″-feruloyl)-diglycoside	que-3.6-fdglc	801		0	0	0	0		0	0	0	0		0	0	0	0		0	0	0	0		0	0	0	0			0	1			0	1			0	1
		30	26.54	360 nm	Flavonoid	mg quercetin equivalent/kg		27	Quercetin 3-O-(6″-diacetyl)-diglycoside	que-3.6-ddglc	709		4.60865	1.58588	4.23699	3.47718		2.99658	1.88265	5.07191	3.31705		2.50622	3.01982	3.70449	3.07684		3.86674	6.32725	8.73493	6.30964		2.80095	3.00629	3.26467	3.02397			-0.020475	0.910244			0.311899	0.0892893			-0.319427	0.143144
		31	27.06	360 nm	Flavonoid	mg quercetin equivalent/kg		28	Quercetin 3-O-(6″-succinoyl)-glycoside	que-3.6-sglc	563		0.30823	0.271068	0.338788	0.306029		0.123827	0.19881	0.08733	0.136656		0.39581	0.544146	0.332088	0.424015		0.491666	0.67702	0.309105	0.492597		1.03018	0.879016	0.437909	0.782368			-0.350134	0.0113961			0.0651107	0.60785			0.200919	0.234145
		28	25.02	360 nm	Flavonoid	mg quercetin equivalent/kg		29	Quercetin 3-O-6″-malonylglycoside	que-3.6-mglc	549		0.0200696	0.0653176	0.0577401	0.0477091		22.809	10.307	24.2824	19.1328		0.0118252	0.0173523	0.014049	0.0144088		12.7822	20.4103	20.4423	17.8783		3.72454	5.05605	1.16688	3.31582			2.60318	0.0499505			3.0937	0.0197447			-0.731734	0.0064454
		32	28.95	360 nm	Flavonoid	mg quercetin/kg		30	Quercetin	quercetin	301		0.564859	0.594826	1.05072	0.736802		10.3899	4.94699	8.22864	7.85518		0.373291	0.686775	0.343799	0.467955		11.9462	7.06174	14.1643	11.0574		2.81663	2.39838	1.0242	2.07974			1.02781	0.0447988			1.37345	0.0367629			-0.725645	0.0143356
		21	22.01	360 nm	Flavonoid	mg kaempferol 3-O-diglycoside equivalent/kg		31	Kaempferol 3-O-diglycoside	kae-3-dglc	609		0.52928	0.7653	1.47438	0.922987		0.216045	0.0135644	0.0510832	0.0935643		0.667531	1.09089	0.604527	0.78765		0.390999	0.518774	0.188092	0.365955		0.641929	0.269355	0.237424	0.382903			-0.994086	0.0462526			-0.332905	0.00797594			0.019661	0.921607
		33	32.37	360 nm	Flavonoid	mg Kaempferol 3-O-glucoside equivalent/kg		32	Kaempferol 3-O-glucoside	kae-3-glc			0.256917	0.326291	0.351587	0.311598		0.0204212	0.0187417	0.0225858	0.0205829		0.220775	0.237184	0.281594	0.246518		0.220392	0.187618	0.363931	0.257314		0.0601693	0.0342289	0.0522465	0.0488816			-1.18009	0.0092437			0.0186152	0.859618			-0.721318	0.0586494
								32B	TOTAL FLAVONOIDS	Total-FLA			244.969	269.747	319.471	278.062		440.097	343.291	350.999	378.129		213.564	272.69	215.561	233.939		418.159	500.931	435.64	451.577		315.424	240.317	203.705	253.148			0.133498	0.0580276			0.28563	0.0023804			-0.251356	0.0087082
		2	13.62	290 nm	Proanthocyanidin	mg catechin 3-O-glucoside equivalent/kg		33	Catechin 3-O-glucoside	cat-3-glc	451		1.1566	1.15068	1.22496	1.17741		3.09524	1.41525	5.30468	3.27172		0.447555	0.449132	0.691354	0.529347		2.20125	2.53207	3.14491	2.62607		1.0151	1.35013	1.02066	1.12863			0.443848	0.203986			0.695566	0.0018934			-0.366756	0.0073424
		9	17.51	290 nm	Proanthocyanidin	mg catechin/kg		34	Catechin	catechin	289		6.31454	6.87664	11.7569	8.31604		16.3684	13.6584	24.8708	18.2992		5.97978	8.16103	5.78284	6.64122		12.0131	12.1493	12.4182	12.1935		6.97696	5.15262	5.3924	5.84066			0.342516	0.0581081			0.263881	0.0164627			-0.319667	0.000407
		10	17.94	290 nm	Proanthocyanidin	mg Catechin 7-O-glucoside equivalent/kg		35	Catechin 7-O-glucoside	cat-7-glc	451		3.06861	3.39678	4.70371	3.72303		12.8398	8.2862	11.0124	10.7128		0.873525	3.24472	1.15931	1.75919		7.49188	9.10837	7.16625	7.92217		1.6237	3.46481	2.81972	2.63608			0.459007	0.0078013			0.653532	0.003011			-0.477886	0.0028104
								35B	TOTAL PROANTHOCYANIDINS	Total-PRO			10.5397	11.4241	17.6856	13.2165		32.3035	23.3599	41.1879	32.2838		7.30086	11.8549	7.6335	8.92975		21.7062	23.7897	22.7294	22.7418		9.61575	9.96756	9.23277	9.60536			0.387868	0.0274065			0.405985	0.0009535			-0.37431	3.28e-05
		42	37.55	290 nm	Phenolic acid	mg naringin equivalent/kg		36	Unidentified 1	uniden1			0	0	0	0		0	0	0	0		0	0	0	0		0	0	0	0		0	0	0	0			0	1			0	1			0	1
		44	41.94	290 nm	Phenolic acid	mg naringin equivalent/kg		37	Unidentified 2	uniden2			3.69567	3.58587	3.2199	3.50048		5.37475	3.72863	7.38116	5.49485		4.9497	6.59435	8.36514	6.6364		16.8853	5.09034	7.59373	9.85645		7.25732	5.71448	11.9952	8.32234			0.195828	0.197678			0.171788	0.435655			-0.0734751	0.724423
		45	43.51	290 nm	Phenolic acid	mg naringin equivalent/kg		38	Unidentified 3	uniden3			0.336093	0.44708	0.185506	0.322893		0.160834	0.0987379	0.53807	0.265881		0.366914	0.613083	0.304602	0.4282		0.744296	0.176618	0.463596	0.461503		0.0858945	0.226997	0.9219	0.411597			-0.0843718	0.734515			0.0325284	0.868718			-0.0497023	0.878358
		46	47.28	290 nm	Phenolic acid	mg naringin equivalent/kg		39	Unidentified 4	uniden4			10.4399	10.9598	12.2213	11.207		14.9192	15.3943	17.4519	15.9218		2.33322	2.43693	2.30949	2.35988		2.97428	2.98903	3.35961	3.10764		2.66259	2.34181	2.07496	2.35979			0.152502	0.0074111			0.11954	0.004786			-0.119558	0.0241129
		47	52.74	290 nm	Phenolic acid	mg naringin equivalent/kg		40	Unidentified 5	uniden5			0.331558	0.307266	0.211137	0.28332		0.13572	0.143831	0.15575	0.1451		0.29065	0.496018	0.295872	0.360847		0.308566	0.202392	0.153123	0.221361		0.427923	0.240256	0.253508	0.307229			-0.290609	0.0607798			-0.212222	0.162999			0.142362	0.321108
		35	34.32	435 nm	Unnknown	mg naringin equivalent/kg		41	Unknown 1	unknown1			13.133	10.2135	11.1306	11.4924		20.4385	48.5735	35.8901	34.9674		14.5206	11.3798	14.4934	13.4646		23.202	14.62	13.2198	17.0139		15.8713	16.3006	16.787	16.3196			0.483254	0.100429			0.10161	0.341358			-0.0180944	0.844858
		36	34.65	435 nm	Unnknown	mg naringin equivalent/kg		42	Unknown 2	unknown2			14.8413	22.2793	19.1821	18.7676		49.7675	100.713	82.398	77.6262		36.4043	36.7411	37.6569	36.9341		28.497	28.0321	21.3627	25.9639		59.283	63.473	58.9932	60.583			0.6166	0.0557764			-0.153057	0.0093173			0.367981	0.00022
		37	34.94	435 nm	Unnknown	mg naringin equivalent/kg		43	Unknown 3	unknown3			8.49905	5.52788	6.06107	6.696		11.6991	18.4723	17.3811	15.8509		7.26099	6.87343	7.07197	7.06879		11.1132	6.38274	6.05306	7.84965		6.84261	11.2026	10.9259	9.65703			0.374237	0.0161647			0.045505	0.680248			0.0899931	0.449487
		38	35.18	435 nm	Unnknown	mg naringin equivalent/kg		44	Unknown 4	unknown4			146.835	91.7153	134.88	124.477		93.0782	74.0553	71.1008	79.4114		89.3255	74.4524	110.037	91.2718		79.4601	82.5271	145.109	102.365		75.8112	73.6183	129.311	92.9136			-0.195204	0.067513			0.049816	0.664726			-0.0420735	0.753432
		39	35.35	435 nm	Unnknown	mg naringin equivalent/kg		45	Unknown 5	unknown5			19.2744	19.3652	16.8566	18.4987		12.4234	8.63465	10.0354	10.3645		9.30162	9.52059	12.1278	10.3167		8.51418	5.21239	17.0986	10.275		7.54152	9.03609	14.7629	10.4468			-0.251595	0.0041185			-0.00175539	0.991468			0.0072004	0.96912
		40	36.12	435 nm	Unnknown	mg naringin equivalent/kg		46	Unknown 6	unknown6			212.613	141.306	179.967	177.962		114.487	78.7487	78.1351	90.457		115.561	114.869	131.544	120.658		66.994	59.2872	77.7078	67.9963		104.29	74.1072	121.524	99.9736			-0.293885	0.0214287			-0.24907	0.0023094			0.1674	0.0976271
		41	36.71	435 nm	Unnknown	mg naringin equivalent/kg		47	Unknown 7	unknown7			4.22624	4.91887	5.16241	4.76917		0.690077	0.209029	0.248893	0.382666		6.71122	4.14839	3.57357	4.81106		1.07206	0.63031	0.610835	0.771069		2.748	1.88897	2.44516	2.36071			-1.09562	0.0001641			-0.795147	0.0494857			0.485949	0.0056097
								47B	TOTAL UNKNOWNS	Total-UNK			419.421	295.326	373.239	362.662		302.584	329.407	295.189	309.06		279.085	257.984	316.505	284.525		218.852	196.692	281.161	232.235		272.387	249.627	354.749	292.254			-0.0694595	0.227877			-0.0881922	0.161935			0.099833	0.214596
		IS	23.76	280 nm	Flavonoid	mg naringin/kg
		Pinhel roots											Control 6DAS	Control 6DAS	Control 6DAS	Control 6DAS		Stress 6DAS	Stress 6DAS	Stress 6DAS	Stress 6DAS		Control 12DAS	Control 12DAS	Control 12DAS	Control 12DAS		Stress 12DAS	Stress 12DAS	Stress 12DAS	Stress 12DAS		Rewater 12DAS	Rewater 12DAS	Rewater 12DAS	Rewater 12DAS				Stress/Control D6				Stress/Control D12				Rewater/Stress D12
		Elution order	Retention time	λ Absorption	Phenolic class	Quantification		No	Compound	Abbreviation	[M − H]− (m/z)																												log	P value			log	P value			log	P value
		1	11.54	280 nm	Hydroxybenzoic	mg gallic acid/kg		1	Gallic acid	gallic	169		15.4196	20.6607	29.5318	21.8707		35.9769	38.7986	34.5687	36.448		30.5681	26.845	33.3277	30.2469		49.731	44.9175	38.2226	44.2903		42.3551	45.2791	39.8167	42.4836			0.221812	0.0275714			0.165628	0.02144			-0.0180876	0.650148
		6	15.86	280 nm	Hydroxybenzoic	mg protocatechuic acid/kg		2	Protocatechuic acid	protocatec	153		0.630192	1.49205	1.26672	1.12965		0.974316	1.16424	1.31924	1.1526		1.23294	1.28202	4.62786	2.38094		5.7206	1.1302	1.6079	2.81957		1.32997	0.704476	1.47015	1.1682			0.0087334	0.937916			0.0734338	0.823291			-0.382666	0.325852
		7	16.82	280 nm	Hydroxybenzoic	mg hydroxybenzoic acid/kg		3	Hydroxybenzoic acid	hydroxyben	137		22.6405	33.5005	39.2893	31.8101		37.1553	30.9577	32.8314	33.6481		38.9987	40.4327	40.6985	40.0433		45.8024	39.8756	32.0229	39.2336		35.1353	34.7459	48.5128	39.4647			0.0243961	0.742216			-0.0088713	0.858634			0.0025498	0.971291
		12	18.65	280 nm	Hydroxybenzoic	mg vanillic acid/kg		4	Vanillic acid	vanillic	167		1.14819	2.07285	1.10575	1.44226		2.19878	1.33989	1.33824	1.62564		0.584874	1.09576	0.866242	0.848959		2.26622	1.15153	2.07106	1.8296		1.32429	1.22334	1.53325	1.36029			0.0519785	0.689237			0.33347	0.0587195			-0.128724	0.25736
		13	18.83	320 nm	Hydroxycinnamic	mg caffeic acid/kg		5	Caffeic acid	caffeic			3.02218	4.13482	6.63158	4.59619		3.88842	5.31368	7.44907	5.55039		4.60973	3.8641	8.23191	5.56858		2.39154	2.11961	1.08836	1.8665		3.87588	2.54902	4.49199	3.63896			0.0819251	0.555847			-0.474716	0.0580148			0.289949	0.0638399
		18	20.77	320 nm	Hydroxycinnamic	mg coumaric acid/kg		6	Coumaric acid	coumaric	163		2.76386	2.31685	1.67187	2.25086		3.20115	2.9561	2.31262	2.82329		2.66781	2.65777	2.53636	2.62065		3.77522	3.35182	3.63473	3.58726		2.72781	2.71142	3.10092	2.84672			0.0984075	0.238136			0.136354	0.0018232			-0.100418	0.014138
		23	22.64	320 nm	Hydroxycinnamic	mg ferulic acid/kg		7	Ferulic acid	ferulic	193		0.921128	0.600795	0.975643	0.832522		0.762046	0.703323	0.816783	0.760717		0.703032	0.630053	1.10057	0.811218		1.35824	0.982142	1.13701	1.15913		1.01554	0.546426	0.930188	0.830718			-0.0391724	0.586094			0.154994	0.129236			-0.144678	0.143638
		3	14.12	320 nm	Hydroxycinnamic	mg coumaric acid equivalent/kg		8	trans-p-Coumaroylaldaric acid 1	cou-ald1	355		0.365159	0.237941	0.273025	0.292041		0.555094	0.503121	0.769557	0.609257		0.300144	0.315479	0.307453	0.307692		0.56953	0.547192	0.645727	0.587483		0.214861	0.349286	0.362722	0.308956			0.319356	0.0243108			0.280879	0.0099199			-0.279098	0.0075496
		4	14.62	320 nm	Hydroxycinnamic	mg coumaric acid equivalent/kg		9	trans-p-Coumaroylaldaric acid 2	cou-ald2	355		0	0	0	0		0	0	0	0		0	0	0	0		0	0	0	0		0	0	0	0			0	1			0	1			0	1
		5	15.41	320 nm	Hydroxycinnamic	mg coumaric acid equivalent/kg		10	trans-p-Coumaroylaldaric acid 3	cou-ald3	355		5.74493	6.35459	16.61	9.56985		6.56292	7.32721	10.2027	8.03096		6.61254	8.33592	12.5742	9.17422		10.8119	7.57652	8.27117	8.88655		6.21841	4.04346	10.0246	6.76216			-0.0761375	0.698402			-0.013836	0.893952			-0.118647	0.349202
		8	17.2	320 nm	Hydroxycinnamic	mg ferulic acid equivalent/kg		11	trans-Feruloylaldaric acid 1	fer-ald1	385		3.17865	5.0867	3.15877	3.80804		9.03215	8.70648	9.56274	9.10046		5.78327	14.8683	11.1329	10.5948		33.2	17.3497	17.1565	22.5687		7.52491	7.63479	9.71428	8.29133			0.378362	0.001522			0.328414	0.113766			-0.434883	0.112679
		11	18	320 nm	Hydroxycinnamic	mg ferulic acid equivalent/kg		12	trans-Feruloylaldaric acid 2	fer-ald2	385		14.1854	12.499	15.0256	13.9033		5.08059	5.35289	6.56645	5.66664		9.76119	4.03032	9.55296	7.78149		18.6446	4.73504	1.01123	8.1303		7.86189	4.57549	9.3982	7.27853			-0.389792	0.0007006			0.0190437	0.954021			-0.0480631	0.885488
		24	23.41	320 nm	Hydroxycinnamic	mg ferulic acid equivalent/kg		13	trans-Feruloyl-methylaldaric acid 1	fer-mal1	399		29.1221	27.574	36.539	31.0784		23.3693	25.1515	39.8903	29.4704		14.2278	8.63263	8.47999	10.4468		7.18631	6.21726	5.41295	6.27217		23.522	32.8047	30.1701	28.8323			-0.023073	0.799401			-0.221565	0.100129			0.662461	0.0013045
		34	33.29	320 nm	Hydroxycinnamic	mg ferulic acid equivalent/kg		14	trans-Feruloyl-methylaldaric acid 2	fer-mal2	399		1.82782	1.8904	2.19415	1.97079		10.5872	3.43216	7.16989	7.06307		1.71401	3.09283	3.27199	2.69295		3.69344	2.28049	1.40251	2.45882		3.36844	2.06196	3.75496	3.06178			0.554354	0.132225			-0.0395017	0.791672			0.0952487	0.513116
		43	37.88	320 nm	Hydroxycinnamic	mg coumaric acid equivalent/kg		15	trans-p-Coumaroylaldaric acid 4	cou-al4	355		2.54794	2.17698	5.6861	3.47034		2.81951	4.11702	14.1234	7.01997		1.99752	2.62954	3.0191	2.54872		1.66184	1.65558	1.36953	1.56232		3.69559	2.48261	3.86047	3.34622			0.305963	0.396409			-0.212553	0.0344299			0.330786	0.0160124
								15B	TOTAL PHENOLICS	Total-PHE			103.518	120.598	159.959	128.025		142.164	135.824	168.921	148.97		119.762	118.712	139.728	126.067		186.813	133.89	115.054	145.252		140.17	141.712	167.141	149.674			0.0658026	0.344315			0.0615211	0.442666			0.0130242	0.858069
		16	20.18	360 nm	Flavonoid	mg myricetin 3-O-glucoside equivalent/kg		16	Myricetin 3-O-diglycoside	myr-3-dglc	641		1.41497	1.66628	2.66332	1.91486		1.77207	2.2432	2.0598	2.02502		2.39945	2.34602	3.60708	2.78418		5.11242	2.14898	2.23204	3.16448		2.27121	2.04073	2.50601	2.27265			0.0242929	0.799116			0.0556042	0.737359			-0.14377	0.457192
		20	21.67	360 nm	Flavonoid	mg myricetin 3-O-glucoside equivalent/kg		17	Myricetin 3-O-glucoside	myr-3-glc	479		1.27203	1.1049	1.62768	1.33487		1.54263	1.84818	2.19502	1.86194		2.42944	1.97434	2.19728	2.20035		1.09684	1.15031	0.500044	0.915731		1.22494	1.2168	1.86518	1.43564			0.144528	0.0963742			-0.380724	0.0064536			0.195278	0.157353
		14	19.12	360 nm	Flavonoid	mg quercetin 3-O-glucoside equivalent/kg		18	Quercetin 3,7-O-diglucoside	que-3.7-dglc	625		1.09202	1.02563	1.59634	1.238		1.24818	1.05888	1.58577	1.29761		1.1368	1.2946	1.63562	1.35567		2.91386	1.22149	1.21084	1.78206		1.07476	1.30058	1.15572	1.17702			0.0204232	0.813707			0.118768	0.506285			-0.180139	0.397027
		15	19.89	360 nm	Flavonoid	mg quercetin 3-O-glucoside equivalent/kg		19	Quercetin 3-O-diglucoside-4-O-glucoside	que-3.4-dglc	787		1.86598	1.97061	2.86181	2.2328		4.10721	0.911278	2.28357	2.43402		2.42542	2.24532	3.78772	2.81948		4.97557	3.9879	3.77633	4.2466		1.21472	1.30699	0.788489	1.1034			0.0374743	0.847037			0.177871	0.0798433			-0.585307	0.0014525
		17	20.56	360 nm	Flavonoid	mg quercetin 3-O-glucoside equivalent/kg		20	Quercetin 3-O-diglycoside	que-3-dglc	625		0	0	0	0		0	0	0	0		0	0	0	0		0	0	0	0		0	0	0	0			0	1			0	1			0	1
		19	20.91	360 nm	Flavonoid	mg quercetin equivalent/kg		21	Quercetin 3-O-arabinosyldiglucoside	que-3-adglc	757		0.15925	0.16009	0.196814	0.172051		0.391316	0.387577	0.455472	0.411455		0.152703	0.340144	0.200783	0.23121		0.267695	0.279327	0.272978	0.273333		0.56703	0.575612	0.412571	0.518404			0.378664	0.0006932			0.0726853	0.531745			0.277976	0.0431663
		22	22.61	360 nm	Flavonoid	mg quercetin 7-O-galactoside equivalent/kg		22	Quercetin 7-O-galactoside	que-7-gal	463		2.1559	1.76621	1.50599	1.80936		1.59552	1.81868	2.1659	1.86003		2.12137	1.29498	1.74021	1.71885		2.53353	1.56464	0.986054	1.69474		2.07422	1.80812	1.80246	1.89493			0.011995	0.850114			-0.00613488	0.964574			0.0484904	0.686001
		25	23.52	360 nm	Flavonoid	mg quercetin equivalent/kg		23	Dihydroquercetin	dhyd-que	303		29.22	18.0205	19.2811	22.1739		20.5963	23.3009	23.0049	22.3007		28.6325	14.4004	21.9445	21.6591		35.5215	13.8631	18.6139	22.6662		19.526	27.8455	20.1927	22.5214			0.00247674	0.973901			0.0197369	0.902913			-0.00278277	0.984695
		26	24.04	360 nm	Flavonoid	mg quercetin 3-O-galactoside equivalent/kg		24	Quercetin 3-O-galactoside	que-3-gal	463		1.06417	1.00459	0.495214	0.854657		1.10667	1.83924	1.28187	1.40926		0.65631	0.578546	0.681655	0.638837		0.639998	0.469226	0.557802	0.555675		0.977312	0.944633	1.00544	0.975796			0.217199	0.123772			-0.0605689	0.226708			0.244538	0.0013087
		27	24.56	360 nm	Flavonoid	mg quercetin 3-O-glucoside equivalent/kg		25	Quercetin 3-O-glucoside	que-3-glc	463		2.0228	2.33314	2.55911	2.30502		3.00248	2.94692	2.77972	2.90971		2.73584	1.74136	3.97956	2.81892		4.1196	1.27708	1.58828	2.32832		3.40495	3.90034	3.7168	3.67403			0.101175	0.0233202			-0.0830397	0.681026			0.1981	0.21396
		29	26.04	360 nm	Flavonoid	mg quercetin equivalent/kg		26	Quercetin 3-O-(6″-feruloyl)-diglycoside	que-3.6-fdglc	801		0	0	0	0		0	0	0	0		0	0	0	0		0	0	0	0		0	0	0	0			0	1			0	1			0	1
		30	26.54	360 nm	Flavonoid	mg quercetin equivalent/kg		27	Quercetin 3-O-(6″-diacetyl)-diglycoside	que-3.6-ddglc	709		83.5108	87.3071	66.6751	79.1643		101.217	108.108	85.2503	98.1915		100.812	82.1792	84.7536	89.2482		109.13	77.8417	82.4241	89.7986		98.5414	106.708	115.849	107.033			0.0935442	0.109505			0.00267011	0.963695			0.0762478	0.191009
		31	27.06	360 nm	Flavonoid	mg quercetin equivalent/kg		28	Quercetin 3-O-(6″-succinoyl)-glycoside	que-3.6-sglc	563		46.6167	39.0275	37.4631	41.0358		37.2854	49.5702	43.1045	43.32		47.9033	31.2849	45.1286	41.4389		24.1149	23.8141	14.3849	20.7713		41.1587	38.3688	55.8507	45.1261			0.0235263	0.641047			-0.299945	0.0268975			0.336964	0.0179954
		28	25.02	360 nm	Flavonoid	mg quercetin equivalent/kg		29	Quercetin 3-O-6″-malonylglycoside	que-3.6-mglc	549		0.0117157	0.00532328	0.0179079	0.011649		0.0623401	0.0652425	0.0604661	0.0626829		0.00406969	0.00766117	0.0132943	0.00834172		0.437335	0.267494	0.46777	0.390866		0.0770377	0.0990649	0.0707747	0.0822924			0.730861	0.0001943			1.67077	0.0253439			-0.676668	0.0362922
		32	28.95	360 nm	Flavonoid	mg quercetin/kg		30	Quercetin	quercetin	301		0.00745244	0.00600565	0.0245741	0.0126774		0.00650493	0.0290124	0.00949434	0.0150039		0.00761108	0.00448255	0.00331044	0.00513469		0.0174547	0.0185997	0.0301013	0.0220519		0.0122429	0.0208781	0.012902	0.015341			0.0731739	0.815643			0.632932	0.0160619			-0.157592	0.241464
		21	22.01	360 nm	Flavonoid	mg kaempferol 3-O-diglycoside equivalent/kg		31	Kaempferol 3-O-diglycoside	kae-3-dglc	609		0	0.00688519	0	0.00229506		0.699849	0.712105	1.0218	0.811252		0	0	0.00503931	0.00167977		0.476668	0.333345	0.433747	0.414587		0	0	0	0			2.54836	0.0165022			2.39237	0.0103342			-0.2	0.0103406
		33	32.37	360 nm	Flavonoid	mg Kaempferol 3-O-glucoside equivalent/kg		32	Kaempferol 3-O-glucoside	kae-3-glc			1.36025	0.91697	1.38105	1.21942		3.72362	3.64621	2.681	3.35028		0.846334	1.74811	1.07053	1.22166		2.29738	2.49019	2.96981	2.58579		1.52613	1.2522	1.43618	1.40484			0.438926	0.004419			0.325644	0.0154727			-0.264968	0.0054022
								32B	TOTAL FLAVONOIDS	Total-FLA			193	188.156	174.975	185.377		213.74	227.2	200.711	213.884		228.862	179.527	207.84	205.41		234.345	168.454	160.24	187.679		206.515	220.094	252.672	226.427			0.621219	0.0381086			-0.0392042	0.553736			0.081511	0.226828
		2	13.62	290 nm	Proanthocyanidin	mg catechin 3-O-glucoside equivalent/kg		33	Catechin 3-O-glucoside	cat-3-glc	451		1.36511	1.57256	1.66264	1.53344		2.14419	2.63882	3.22187	2.66829		2.3624	2.46217	2.38868	2.40442		3.02536	2.52618	2.90151	2.81768		1.9266	1.72599	2.05438	1.90232			0.240568	0.0247561			0.0688817	0.0540502			-0.170607	0.0067691
		9	17.51	290 nm	Proanthocyanidin	mg catechin/kg		34	Catechin	catechin	289		2.16031	1.0733	1.12431	1.45264		1.16454	1.37179	1.95115	1.49582		1.43066	1.50839	1.85255	1.5972		2.22636	1.90142	3.05803	2.39527		0.973699	1.37819	1.45974	1.27054			0.012722	0.924028			0.175994	0.00959535			-0.275365	0.0402063
		10	17.94	290 nm	Proanthocyanidin	mg Catechin 7-O-glucoside equivalent/kg		35	Catechin 7-O-glucoside	cat-7-glc	451		10.271	13.2921	13.3931	12.3187		19.0323	18.0451	16.6871	17.9215		13.0748	26.288	22.112	20.4916		63.9204	29.6657	28.9524	40.8462		20.6098	12.3957	23.5459	18.8505			0.162808	0.0103585			0.299575	0.170013			-0.335829	0.141034
								35B	TOTAL PROANTHOCYANIDINS	Total-PRO			13.7965	15.9379	16.18	15.3048		22.341	22.0557	21.8601	22.0856		16.8679	30.2585	26.3532	24.4932		69.1722	34.0933	34.9119	46.0591		23.5101	15.4998	27.0601	22.0233			0.159282	0.000918			0.27427	0.152452			-0.320432	0.116913
		42	37.55	290 nm	Phenolic acid	mg naringin equivalent/kg		36	Unidentified 1	uniden1			0	0	0	0		0	0	0	0		0	0	0	0		0	0	0	0		0	0	0	0			0	1			0	1			0	1
		44	41.94	290 nm	Phenolic acid	mg naringin equivalent/kg		37	Unidentified 2	uniden2			53.7447	57.4863	40.5337	50.5883		45.2929	39.384	44.1583	42.9451		95.05	58.2725	71.9563	75.0929		45.2998	28.6932	23.7516	32.5816		106.22	66.925	101.343	91.4961			-0.0711365	0.233531			-0.362627	0.0276371			0.448431	0.0135345
		45	43.51	290 nm	Phenolic acid	mg naringin equivalent/kg		38	Unidentified 3	uniden3			74.1125	73.0174	69.2387	72.1228		71.0646	71.6122	68.8275	70.5014		81.192	61.1328	80.7486	74.3578		85.0427	63.7671	40.1532	62.9877		114.61	105.013	128.676	116.1			-0.00987487	0.395316			-0.0720709	0.478312			0.265575	0.0223619
		46	47.28	290 nm	Phenolic acid	mg naringin equivalent/kg		39	Unidentified 4	uniden4			3.08885	2.73631	2.68277	2.83598		2.8436	2.89203	3.20581	2.98048		38.5685	34.0651	38.8632	37.1656		40.5924	32.9911	29.6643	34.4159		34.299	36.8669	33.5624	34.9094			0.0215837	0.444723			-0.0333821	0.486134			0.00618373	0.891159
		47	52.74	290 nm	Phenolic acid	mg naringin equivalent/kg		40	Unidentified 5	uniden5			0.670492	0.488943	1.08649	0.748641		2.21498	1.7039	2.72456	2.21448		0.560561	0.693026	0.794326	0.682637		1.43483	0.663411	0.63974	0.912659		0.436802	0.818374	0.976853	0.74401			0.470998	0.0129977			0.126118	0.441974			-0.0887298	0.611464
		35	34.32	435 nm	Unnknown	mg naringin equivalent/kg		41	Unknown 1	unknown1			0.352189	0.183731	0.21507	0.25033		0.182145	0.191635	0.133419	0.169066		0.0521193	0.0315986	0.0447557	0.0428245		0.0463282	0.0464267	0.0301128	0.0409559		0.0244826	0.0216712	0.0164408	0.0208649			-0.170456	0.21197			-0.0193756	0.825697			-0.292901	0.0274603
		36	34.65	435 nm	Unnknown	mg naringin equivalent/kg		42	Unknown 2	unknown2			2.0611	1.42226	1.24046	1.57461		1.00781	1.08785	0.978125	1.0246		0.218752	0.194275	0.242406	0.218478		0.233125	0.153794	0.159866	0.182262		0.143977	0.167818	0.201114	0.17097			-0.18662	0.155472			-0.0787109	0.279856			-0.0277764	0.728844
		37	34.94	435 nm	Unnknown	mg naringin equivalent/kg		43	Unknown 3	unknown3			0.150295	0.10601	0.0955457	0.117284		0.0831125	0.0832866	0.0726573	0.0796855		0.0449727	0.0310748	0.0286144	0.0348873		0.0378889	0.0227224	0.0237078	0.0281064		0.018034	0.0544631	0.0208029	0.0311			-0.167858	0.0936885			-0.0938626	0.391176			0.0439553	0.825048
		38	35.18	435 nm	Unnknown	mg naringin equivalent/kg		44	Unknown 4	unknown4			1.44113	0.992192	0.790163	1.07449		0.490434	0.803711	0.695522	0.663222		0.199463	0.119159	0.206291	0.174971		0.183753	0.126224	0.104058	0.138012		0.106116	0.11018	0.1228	0.113032			-0.209545	0.12589			-0.10305	0.370748			-0.0867153	0.361386
		39	35.35	435 nm	Unnknown	mg naringin equivalent/kg		45	Unknown 5	unknown5			0.0951779	0.0674869	0.0690303	0.0772317		0.0458912	0.0588856	0.0630368	0.0559379		0.0124229	0.00788664	0.00357816	0.00796258		0.0205616	0.00263847	0.00944922	0.0108831		0.00827548	0.00826058	0.0198647	0.0121336			-0.14009	0.109097			0.135699	0.645005			0.047236	0.851649
		40	36.12	435 nm	Unnknown	mg naringin equivalent/kg		46	Unknown 6	unknown6			5.07395	3.58166	3.214	3.95654		2.63926	2.92787	2.61389	2.72701		0.741641	0.570111	0.777355	0.696369		0.721013	0.43711	0.455251	0.537791		0.576036	0.531637	0.535923	0.547865			-0.161629	0.10033			-0.112226	0.229266			0.00806025	0.923401
		41	36.71	435 nm	Unnknown	mg naringin equivalent/kg		47	Unknown 7	unknown7			0.00774648	0.00197844	0.00610679	0.00527724		0.00878875	0.00108522	0.0107441	0.0068727		0.024726	0.0328163	0.0360935	0.0312119		0.0249414	0.0207718	0.00299223	0.0162351		0.00381455	0.0122682	0.0182417	0.0114415			0.114721	0.661586			-0.283864	0.117655			-0.151974	0.576959
								47B	TOTAL UNKNOWNS	Total-UNK			9.18159	6.35532	5.63037	7.05576		4.45745	5.15432	4.56739	4.72639		1.2941	0.986922	1.33909	1.2067		1.26761	0.809688	0.785438	0.954246		0.880736	0.906298	0.935187	0.907407			-0.174015	0.102653			-0.101941	0.258751			-0.0218579	0.793907
		IS	23.76	280 nm	Flavonoid	mg naringin/kg

## Sheet: Table S4. Gas correlations
	Manual heatmap visualisation of correlations between each of the measured gas exchange and chlorophyll fluorescence parameters of cowpea: plants were subjected to drought for 6 (D6, vegetative stage) and 12 (D12, reproductive stage) days and recovered after rewatering for 6 days of 6-day stressed plants (D12, reproductive stage). Watering for plants exposed to soil water deficit was stopped when …
		FRADEL																																PINHEL
		cowpea cultivar	measurement date	treatment	A	E	gs	A/gs	Ci/Ca	Fv/Fm	Fv'/Fm'	ΦPSII	ETR	NPQ	qN	qL	ΦNP	ΦNO	ΦNPQ	qP	1-qP	PE	Fv	Fv'	Fo	Fm	Fo'	Fm'	Fs					cowpea cultivar	measurement date	treatment	A	E	gs	A/gs	Ci/Ca	Fv/Fm	Fv'/Fm'	ΦPSII	ETR	NPQ	qN	qL	ΦNP
					net photosynthetic rate	transpiration rate	stomatal conductance	intrinsic water use efficiency		maximum quantum yield of PSII	effective quantum yield of PSII photochemistry	effective quantum yield of photochemical energy conversion of PSII	apparent electron transport rate	non-photochemical chl fluorescence quenching	non-photochemical quenching of variable Chl fluorescence	slowly reversible component of non-photochemical quenching of Chl fluorescence	effective quantum yield of non-photochemical processes in PSII	quantum yield of non-regulated non-photochemical energy loss in PS II	quantum yield of regulated non-photochemical energy loss in PS II	photochemical quenching of variable Chl fluorescence	degree of PSII reaction centre closure	fraction of PPFD absorbed in PSII antennae neither utilised in photochemistry nor dissipated thermaly	maximum variable chlorophyll fluorescence (ChlF) yield in dark-adapted state (DAS)	maximum variable chlorophyll fluorescence (ChlF) yield in light-adapted state (LAS)	minimum chlorophyll fluorescence (ChlF) yield in dark-adapted state (DAS)	maximum chlorophyll fluorescence (ChlF) yield in dark-adapted state (DAS)	minimum chlorophyll fluorescence (ChlF) yield in light-adapted state (LAS)	maximum chlorophyll fluorescence (ChlF) yield in light-adapted state (LAS)	steady-state chlorophyll fluorescence (ChlF) yield								net photosynthetic rate	transpiration rate	stomatal conductance	intrinsic water use efficiency		maximum quantum yield of PSII	effective quantum yield of PSII photochemistry	effective quantum yield of photochemical energy conversion of PSII	apparent electron transport rate	non-photochemical chl fluorescence quenching	non-photochemical quenching of variable Chl fluorescence	slowly reversible component of non-photochemical quenching of Chl fluorescence	effective quantum yield of non-photochemical processes in PSII
					μmol/m2/s	mmol/m2/s	mmol/m2/s	µmol/mol		25×60 µmol/m2/s	25×60 µmol/m2/s	25×60 µmol/m2/s	25×60 µmol/m2/s	25×60 µmol/m2/s	25×60 µmol/m2/s	25×60 µmol/m2/s	25×60 µmol/m2/s	25×60 µmol/m2/s	25×60 µmol/m2/s	25×60 µmol/m2/s	25×60 µmol/m2/s		25×60 µmol/m2/s	25×60 µmol/m2/s	25×60 µmol/m2/s	25×60 µmol/m2/s	25×60 µmol/m2/s	25×60 µmol/m2/s	25×60 µmol/m2/s								μmol/m2/s	mmol/m2/s	mmol/m2/s	µmol/mol		25×60 µmol/m2/s	25×60 µmol/m2/s	25×60 µmol/m2/s	25×60 µmol/m2/s	25×60 µmol/m2/s	25×60 µmol/m2/s	25×60 µmol/m2/s	25×60 µmol/m2/s
		Fradel	D0	control	21.5153	5.50717	468.627	69.6061	0.544667	0.845333	0.552183	0.461538	193.846	1.49093	0.730222	0.495855	0.538462	0.241322	0.320381	0.900117	0.0998831	0.0906454	816.333	221.167	150.333	966.667	165	386.167	202.5					Pinhel	D0	control	15.2275	5.43817	242.525	63.2773	0.623	0.782667	0.594291	0.365924	153.688	1.67686	0.637806	0.516906	0.634076
				stress	23.1597	7.33517	427.17	56.3948	0.633167	0.828667	0.62278	0.515818	216.644	1.25998	0.652692	0.635272	0.484182	0.218149	0.266033	0.823081	0.176919	0.106962	751.833	259	151.5	903.333	151.5	410.5	194.333							stress	15.8163	5.22167	268.103	71.7893	0.600333	0.798333	0.526403	0.399468	167.777	1.64524	0.73066	0.552042	0.600532
		Fradel	D4	control	20.3055	7.8705	428.25	49.0868	0.668333	0.764333	0.525121	0.377561	158.576	1.63589	0.718852	0.553941	0.622439	0.236624	0.385815	0.702194	0.297806	0.14756	522.667	150.5	152.333	675	122.333	272.833	158.833					Pinhel	D4	control	17.3677	6.67617	309.522	65.0462	0.614333	0.751	0.42455	0.317585	133.386	1.33847	0.750408	0.63137	0.682415
				stress	1.50467	0.831833	14.9283	118.171	0.595667	0.700167	0.320196	0.16439	69.0439	1.19539	0.789396	0.433879	0.83561	0.394018	0.441592	0.521134	0.478866	0.155806	359	73.3333	141.333	500.333	152.167	225.5	186.833							stress	1.59367	0.898167	16.28	114.526	0.695333	0.623	0.335387	0.17256	72.4754	1.40871	0.742644	0.401684	0.82744
		Fradel	D6	control	21.5083	5.99317	390.795	55.1377	0.647833	0.819	0.701957	0.582144	244.501	4.5399	0.83267	0.578359	0.417856	0.0729699	0.344886	0.801493	0.198507	0.119812	1641.67	283.833	355.5	1997.17	103.333	387.167	144.833					Pinhel	D6	control	16.6062	4.83517	258.107	65.626	0.6215	0.830167	0.674488	0.511836	214.971	5.08775	0.864632	0.523334	0.488164
				stress	0.0886667	0.707167	19.845	-5.7015	0.983833	0.709	0.452468	0.285037	119.715	7.80207	0.926256	0.483452	0.714963	0.0833827	0.631581	0.629505	0.370495	0.167431	1280	96	514.667	1794.67	113.333	209.333	147.833							stress	-0.0876667	0.661667	17.44	-23.7693	1.05617	0.788167	0.426198	0.241851	101.577	7.18552	0.925551	0.421902	0.758149
		Fradel	D8	control	23.6135	6.13717	477.668	50.6667	0.655	0.8655	0.652622	0.556464	233.715	1.30838	0.665807	0.683081	0.443536	0.192937	0.250599	0.854403	0.145597	0.0961582	871.5	289.167	134.167	1005.67	152.333	441.5	193					Pinhel	D8	control	19.786	5.185	355.047	64.128	0.616667	0.8575	0.616341	0.516201	216.804	1.78816	0.738362	0.66601	0.483799
				stress	-0.706833	0.691	19.3533	-41.5893	1.14283	0.787333	0.411504	0.165232	69.3976	2.38356	0.85416	0.306979	0.834768	0.264686	0.570081	0.424105	0.575895	0.246271	711.333	107	184.167	895.5	163.5	270.5	227.5							stress	-0.6185	0.682333	18.09	-34.592	1.11117	0.800333	0.351187	0.177288	74.4609	2.28227	0.854927	0.367614	0.822712
				rewater	0.441167	0.664833	17.5633	18.4923	0.882833	0.781333	0.348339	0.215003	90.3013	2.95906	0.880191	0.530316	0.784997	0.203717	0.58128	0.626893	0.373107	0.133336	693.167	81.6667	194.333	887.5	147.333	229	178.333							rewater	0.62	0.711667	19.28	35.4992	0.812	0.798667	0.318883	0.163474	68.6589	2.52081	0.886561	0.429582	0.836526
		Fradel	D10	control	19.0263	5.26067	347.917	55.8171	0.7185	0.821833	0.61883	0.491999	206.64	2.02942	0.718762	0.597889	0.508001	0.186925	0.321075	0.790518	0.209482	0.126831	1211.83	331.167	260.667	1472.5	204.667	535.833	272.833					Pinhel	D10	control	17.6333	3.946	243.197	78.686	0.6685	0.807833	0.502984	0.355846	149.455	3.07391	0.801679	0.558068	0.644154
				stress	-0.529833	0.855	23.6	-22.6198	1.06517	0.741667	0.240671	0.113148	47.5221	3.10413	0.932504	0.401635	0.886852	0.19502	0.66299	0.46567	0.53433	0.127524	1172.67	73.3333	402.667	1242	234.667	308	272.333							stress	-0.616667	0.934667	26.275	-23.3983	1.06917	0.773667	0.267471	0.160295	67.3239	3.67336	0.899144	0.529447	0.839705
				rewater	15.0927	4.61883	244.935	66.1468	0.628833	0.820167	0.580278	0.450341	189.143	2.27822	0.736255	0.595104	0.549659	0.187617	0.362042	0.767122	0.232878	0.129937	1522.67	386.5	333.5	1856.17	252.333	638.833	329.667							rewater	13.719	4.13933	204.62	69.8325	0.625167	0.805	0.459965	0.314575	132.122	1.76533	0.771075	0.524132	0.685425
		Fradel	D12	control	24.832	6.95133	528.263	47.3002	0.665333	0.872667	0.621592	0.490623	206.062	1.83623	0.745329	0.589453	0.509377	0.180785	0.328592	0.785371	0.214629	0.130969	767.667	195.667	111.5	879.167	116.833	312.5	157.5					Pinhel	D12	control	23.6987	6.84633	492.743	48.4253	0.665333	0.861333	0.613136	0.454732	190.988	2.05157	0.754866	0.546237	0.545268
				stress	-1.14967	0.7285	17.3667	-65.9337	1.23633	0.7415	0.410226	0.108669	45.6409	3.70384	0.875464	0.17746	0.891331	0.197849	0.693483	0.263435	0.736565	0.301558	620.167	70.6667	199	819.167	106	176.667	158.167							stress	-0.796167	0.701333	16.5867	-49.0668	1.16333	0.807333	0.328491	0.167468	70.3367	3.67153	0.912962	0.409305	0.832532
				rewater	17.2693	5.42417	271.448	65.6132	0.6145	0.858833	0.54797	0.406873	170.887	2.62621	0.817187	0.561762	0.593127	0.167455	0.425672	0.7368	0.2632	0.141097	825.167	150.333	135.167	960.333	122	272.333	160.167							rewater	15.927	4.9655	224.712	72.7785	0.593667	0.823167	0.408786	0.294793	123.813	3.15078	0.861745	0.647679	0.705207
					LOG2																																LOG2
					A	E	gs	A/gs	Ci/Ca	Fv/Fm	Fv'/Fm'	ΦPSII	ETR	NPQ	qN	qL	ΦNP	ΦNO	ΦNPQ	qP	1-qP	PE	Fv	Fv'	Fo	Fm	Fo'	Fm'	Fs								A	E	gs	A/gs	Ci/Ca	Fv/Fm	Fv'/Fm'	ΦPSII	ETR	NPQ	qN	qL	ΦNP
		Fradel	D0	control	4.42729	2.46131	8.8723	6.12114	-0.876555	-0.242408	-0.856781	-1.11548	7.59877	0.576215	-0.453593	-1.01201	-0.893083	-2.05097	-1.64214	-0.151816	-3.32362	-3.46362	9.67301	7.78899	7.23202	9.91687	7.36632	8.59308	7.66178					Pinhel	D0	control	3.92861	2.44312	7.92199	5.98362	-0.682696	-0.35353	-0.750757	-1.45038	7.26386	0.745764	-0.64881	-0.952026	-0.657273
				stress	4.53354	2.87483	8.73867	5.81749	-0.659343	-0.271136	-0.683205	-0.955066	7.75918	0.333397	-0.615525	-0.654553	-1.04638	-2.19661	-1.91032	-0.280894	-2.49884	-3.22483	9.55427	8.01681	7.24317	9.81911	7.24317	8.68124	7.60239							stress	3.98334	2.38451	8.06665	6.1657	-0.736164	-0.324937	-0.92576	-1.32385	7.3904	0.718301	-0.452728	-0.857151	-0.735688
		Fradel	D4	control	4.3438	2.97646	8.74231	5.61726	-0.58136	-0.387726	-0.929278	-1.40522	7.30903	0.710075	-0.476232	-0.852195	-0.683997	-2.07933	-1.37402	-0.510058	-1.74756	-2.76063	9.02975	7.23362	7.25109	9.39874	6.93467	8.09188	7.31137					Pinhel	D4	control	4.11833	2.73902	8.2739	6.02339	-0.702906	-0.413115	-1.23599	-1.65479	7.05946	0.420589	-0.414253	-0.663443	-0.551278
				stress	0.589444	-0.265634	3.89998	6.88473	-0.747423	-0.51423	-1.64297	-2.6048	6.10944	0.257476	-0.341178	-1.20464	-0.259099	-1.34367	-1.17921	-0.940273	-1.06231	-2.68218	8.48784	6.1964	7.14296	8.96675	7.24951	7.81698	7.54561							stress	0.67235	-0.154945	4.02503	6.83953	-0.524223	-0.682696	-1.5761	-2.53483	6.17942	0.49437	-0.429257	-1.31587	-0.273274
		Fradel	D6	control	4.42682	2.58332	8.61027	5.78497	-0.626305	-0.288065	-0.510546	-0.780551	7.93369	2.18266	-0.264183	-0.789963	-1.25892	-3.77656	-1.53581	-0.319239	-2.33274	-3.06115	10.6809	8.1489	8.47371	10.9637	6.69116	8.59681	7.17825					Pinhel	D6	control	4.05365	2.27357	8.01182	6.0362	-0.686174	-0.268527	-0.568135	-0.966247	7.748	2.34703	-0.209842	-0.934197	-1.03456
				stress	-3.49546	-0.499878	4.3107	0	-0.0235142	-0.496142	-1.14411	-1.81078	6.90347	2.96386	-0.110518	-1.04856	-0.484059	-3.58411	-0.662961	-0.667709	-1.43248	-2.57836	10.3219	6.58496	9.00749	10.8095	6.82443	7.70966	7.20783							stress	0	-0.595823	4.12433	0	0.0788375	-0.343427	-1.23041	-2.04781	6.66644	2.84509	-0.111616	-1.24502	-0.399446
		Fradel	D8	control	4.56154	2.61757	8.89987	5.66297	-0.610433	-0.208394	-0.615681	-0.84564	7.86861	0.387779	-0.586824	-0.549872	-1.17288	-2.3738	-1.99655	-0.227011	-2.77995	-3.37845	9.76736	8.17576	7.06788	9.97394	7.25109	8.78627	7.59246					Pinhel	D8	control	4.30641	2.37434	8.47186	6.00288	-0.697437	-0.221791	-0.6982	-0.953995	7.76025	0.838473	-0.4376	-0.586385	-1.04752
				stress	0	-0.533242	4.27451	0	0.192615	-0.344954	-1.28102	-2.59743	6.11681	1.25312	-0.227422	-1.70379	-0.260553	-1.91764	-0.81076	-1.23751	-0.796121	-2.02168	9.47438	6.74147	7.52487	9.80655	7.35315	8.07948	7.82972							stress	0	-0.551451	4.17712	0	0.152075	-0.321327	-1.50969	-2.49583	6.21841	1.19047	-0.226127	-1.44374	-0.28154
				rewater	-1.1806	-0.588935	4.13449	4.20886	-0.179787	-0.35599	-1.52144	-2.21757	6.49667	1.56514	-0.184111	-0.915076	-0.349241	-2.29536	-0.782696	-0.673708	-1.42234	-2.90686	9.43706	6.35168	7.60239	9.7936	7.20294	7.8392	7.47843							rewater	-0.68966	-0.490726	4.26903	5.14971	-0.300448	-0.324335	-1.6489	-2.61287	6.10138	1.33389	-0.173709	-1.219	-0.257517
		Fradel	D10	control	4.24993	2.39525	8.4426	5.80263	-0.47694	-0.283082	-0.692384	-1.02327	7.69097	1.02107	-0.476413	-0.74205	-0.977097	-2.41946	-1.63902	-0.33913	-2.2551	-2.97902	10.243	8.37141	8.02606	10.5241	7.67713	9.06564	8.09188					Pinhel	D10	control	4.14023	1.98039	7.92598	6.29803	-0.581001	-0.30787	-0.991417	-1.49068	7.22357	1.62007	-0.318903	-0.841487	-0.634522
				stress	0	-0.226004	4.56071	0	0.0910792	-0.431157	-2.05486	-3.14372	5.57053	1.63419	-0.100819	-1.31604	-0.173235	-2.35831	-0.59294	-1.10262	-0.904198	-2.97116	10.1956	6.1964	8.65344	10.2784	7.87447	8.26679	8.08923							stress	0	-0.0974762	4.71562	0	0.0964868	-0.370216	-1.90255	-2.6412	6.07305	1.8771	-0.153376	-0.917443	-0.252045
				rewater	3.91578	2.20753	7.93626	6.0476	-0.66925	-0.286011	-0.785184	-1.15091	7.56334	1.18791	-0.441722	-0.748786	-0.863392	-2.41413	-1.46577	-0.382473	-2.10235	-2.94412	10.5724	8.59432	8.38154	10.8581	7.97919	9.3193	8.36486							rewater	3.7781	2.0494	7.6768	6.12583	-0.677687	-0.312939	-1.1204	-1.66852	7.04572	0.819937	-0.375058	-0.931997	-0.54493
		Fradel	D12	control	4.63413	2.79729	9.04511	5.56377	-0.587851	-0.196497	-0.685959	-1.02731	7.68693	0.876746	-0.424051	-0.762551	-0.973195	-2.46765	-1.60563	-0.348553	-2.22008	-2.9327	9.58434	7.61225	6.8009	9.77999	6.86831	8.28771	7.29921					Pinhel	D12	control	4.56673	2.77533	8.94469	5.59769	-0.587851	-0.215356	-0.705721	-1.13691	7.57734	1.03673	-0.405708	-0.872402	-0.874964
				stress	0	-0.456999	4.11825	0	0.306068	-0.431481	-1.28551	-3.20199	5.51225	1.88902	-0.19188	-2.49444	-0.165966	-2.33753	-0.528068	-1.92448	-0.441116	-1.72949	9.27651	6.14296	7.63662	9.67801	6.72792	7.46489	7.3053							stress	0	-0.511828	4.05195	0	0.218265	-0.308764	-1.60608	-2.57804	6.1362	1.87638	-0.131373	-1.28875	-0.264423
				rewater	4.11014	2.4394	8.08453	6.03591	-0.702515	-0.21955	-0.86783	-1.29735	7.4169	1.39298	-0.291261	-0.831969	-0.753587	-2.57815	-1.23219	-0.440655	-1.92577	-2.82524	9.68854	7.23202	7.0786	9.90739	6.93074	8.08923	7.32343							rewater	3.9934	2.31194	7.81193	6.18544	-0.752275	-0.280744	-1.29058	-1.76223	6.95202	1.65571	-0.214668	-0.626649	-0.503881
																																				PINHEL
				Correlations		I					II					III								IV												Correlations		I					II					III
						A	E	gs	A/gs	Ci/Ca	Fv/Fm	Fv'/Fm'	ΦPSII	ETR	NPQ	qN	qL	ΦNP	ΦNO	ΦNPQ	qP	1-qP	PE	Fv	Fv'	Fo	Fm	Fo'	Fm'	Fs								A	E	gs	A/gs	Ci/Ca	Fv/Fm	Fv'/Fm'	ΦPSII	ETR	NPQ	qN	qL
				I	A	1	0.950926	0.929741	0.348268	-0.784698	0.775181	0.756321	0.77297	0.77297	-0.576336	-0.771088	0.633293	-0.774207	0.184537	-0.875368	0.749788	-0.694381	-0.601948	0.0865021	0.76904	-0.468205	-0.0403285	0.184499	0.680127	0.255871	r					I	A	1	0.978268	0.971904	0.175707	-0.852763	0.54763	0.793109	0.889636	0.889636	0.0909484	-0.317994	0.803834
							2.06371e-06	1.19735e-05	0.293906	0.00250577	0.00305743	0.00441886	0.00319787	0.00319787	0.0498272	0.00332119	0.0270567	0.00311869	0.565864	0.00019142	0.00498373	0.012222	0.0383643	0.789233	0.00345951	0.124753	0.900969	0.565946	0.0149432	0.422146	P								1.86556e-07	5.87145e-07	0.605314	0.000849835	0.081188	0.0035842	0.000245507	0.000245507	0.790284	0.340599	0.00286788
					E	0.950926	1	0.992325	0.19392	-0.776436	0.774627	0.836199	0.888915	0.888915	-0.463055	-0.801828	0.68734	-0.894713	-0.12163	-0.886733	0.782637	-0.828491	-0.646451	0.218528	0.852813	-0.35774	0.143517	-0.028466	0.682871	-0.0143018	r						E	0.978268	1	0.99129	0.0403746	-0.875827	0.372644	0.79438	0.890839	0.890839	-0.400051	-0.645223	0.847081
						2.06371e-06		3.45306e-13	0.56777	0.000664023	0.000696425	0.000102585	9.38638e-06	9.38638e-06	0.0821682	0.000323966	0.00463445	6.72123e-06	0.665877	1.05935e-05	0.000562092	0.000135632	0.00921137	0.433944	5.33961e-05	0.190481	0.609861	0.919786	0.00502097	0.959654	P							1.86556e-07		7.8405e-13	0.906178	1.87365e-05	0.171338	0.000403908	8.4189e-06	8.4189e-06	0.13954	0.00938943	6.74598e-05
					gs	0.929741	0.992325	1	0.119318	-0.74755	0.816302	0.854006	0.905584	0.905584	-0.431646	-0.787278	0.687236	-0.915767	-0.159912	-0.887931	0.800839	-0.867168	-0.669993	0.276173	0.875165	-0.332943	0.197287	-0.0142033	0.706927	0.00151498	r						gs	0.971904	0.99129	1	-0.0548518	-0.841633	0.46851	0.821135	0.917419	0.917419	-0.345382	-0.598255	0.851468
						1.19735e-05	3.45306e-13		0.726767	0.0013559	0.000205403	5.07976e-05	3.40028e-06	3.40028e-06	0.108144	0.000494455	0.00464318	1.66061e-06	0.569158	9.91573e-06	0.000333771	2.84157e-05	0.00627924	0.319068	1.93639e-05	0.225286	0.48095	0.959932	0.00320897	0.995725	p							5.87145e-07	7.8405e-13		0.872741	8.35333e-05	0.0781575	0.000174872	1.46597e-06	1.46597e-06	0.207362	0.0184769	5.64544e-05
					A/gs	0.348268	0.19392	0.119318	1	-0.8663	-0.205951	0.064783	0.00818388	0.00818388	-0.417697	-0.291712	-0.31805	-0.0513949	0.282823	-0.322706	-0.0677381	-0.067055	0.0560742	-0.140329	0.134341	-0.0752746	-0.12806	0.155217	0.16966	0.179751	r						A/gs	0.175707	0.0403746	-0.0548518	1	-0.448951	-0.608403	-0.0518893	-0.0219528	-0.0219528	-0.198266	-0.285752	-0.0163042
						0.293906	0.56777	0.726767		0.000561983	0.543487	0.849908	0.980948	0.980948	0.201147	0.384086	0.340509	0.88071	0.399396	0.333089	0.843133	0.844698	0.869925	0.68068	0.693723	0.825899	0.707484	0.648597	0.617977	0.5969	p							0.605314	0.906178	0.872741		0.166004	0.0470127	0.87957	0.948918	0.948918	0.558949	0.394319	0.962052
					Ci/Ca	-0.784698	-0.776436	-0.74755	-0.8663	1	-0.529212	-0.583555	-0.770733	-0.770733	0.592829	0.72036	-0.75468	0.71698	-0.107347	0.830394	-0.82453	0.798321	0.750773	0.0309561	-0.653143	0.420342	0.0667834	-0.0509806	-0.54991	0.014253	r						Ci/Ca	-0.852763	-0.875827	-0.841633	-0.448951	1	-0.0604753	-0.682771	-0.756713	-0.756713	0.519091	0.687722	-0.717923
						0.00250577	0.000664023	0.0013559	0.000561983		0.0425001	0.0223871	0.000770567	0.000770567	0.0198539	0.00245228	0.00114693	0.00262761	0.703359	0.000126758	0.000155742	0.000359817	0.00125794	0.912793	0.00828696	0.118748	0.813064	0.856812	0.0336905	0.959792	p							0.000849835	1.87365e-05	8.35333e-05	0.166004		0.830473	0.00502994	0.00109238	0.00109238	0.0473821	0.00460258	0.00257772
				II	Fv/Fm	0.775181	0.774627	0.816302	-0.205951	-0.529212	1	0.739791	0.75052	0.75052	-0.376409	-0.609534	0.538236	-0.776694	-0.0923681	-0.733353	0.653157	-0.756135	-0.547013	0.290686	0.760864	-0.442518	0.181011	0.0533585	0.636533	0.0867327	r					II	Fv/Fm	0.54763	0.372644	0.46851	-0.608403	-0.0604753	1	0.47424	0.507333	0.507333	0.314561	0.165641	0.396986
						0.00305743	0.000696425	0.000205403	0.543487	0.0425001		0.00161718	0.00126541	0.00126541	0.16671	0.01585	0.038471	0.000659498	0.743361	0.00186346	0.00828514	0.00110765	0.0348327	0.293228	0.000987495	0.0985825	0.518538	0.850201	0.0107274	0.758576	p							0.081188	0.171338	0.0781575	0.0470127	0.830473		0.0540978	0.0535592	0.0535592	0.253502	0.555211	0.142881
					Fv'/Fm'	0.756321	0.836199	0.854006	0.064783	-0.583555	0.739791	1	0.909852	0.909852	-0.185001	-0.684532	0.538252	-0.912323	-0.366315	-0.795715	0.675978	-0.760845	-0.395885	0.337088	0.870374	-0.229868	0.330129	-0.255393	0.583644	-0.171749	r						Fv'/Fm'	0.793109	0.79438	0.821135	-0.0518893	-0.682771	0.47424	1	0.963069	0.963069	-0.111932	-0.549137	0.516381
						0.00441886	0.000102585	5.07976e-05	0.849908	0.0223871	0.00161718		2.54403e-06	2.54403e-06	0.509203	0.00487447	0.038464	2.13651e-06	0.179305	0.000388502	0.0056668	0.000987966	0.144094	0.219209	2.44387e-05	0.409846	0.229472	0.358258	0.0223619	0.540504	p							0.0035842	0.000403908	0.000174872	0.87957	0.00502994	0.0540978		8.76746e-09	8.76746e-09	0.691255	0.0339925	0.0487562
					ΦPSII	0.77297	0.888915	0.905584	0.00818388	-0.770733	0.75052	0.909852	1	1	-0.272985	-0.716565	0.827158	-0.962433	-0.336801	-0.877082	0.918924	-0.904426	-0.704715	0.379659	0.897771	-0.191699	0.351218	-0.0766699	0.691626	-0.0732094	r						ΦPSII	0.889636	0.890839	0.917419	-0.0219528	-0.756713	0.507333	0.963069	1	1	-0.148641	-0.524484	0.710185
						0.00319787	9.38638e-06	3.40028e-06	0.980948	0.000770567	0.00126541	2.54403e-06		3.87691e-103	0.324913	0.00264976	0.000142147	9.78047e-09	0.219626	1.75953e-05	1.30562e-06	3.67009e-06	0.00334966	0.162784	5.59154e-06	0.493706	0.199274	0.785945	0.0042863	0.795413	p							0.000245507	8.4189e-06	1.46597e-06	0.948918	0.00109238	0.0535592	8.76746e-09		0	0.597017	0.0447314	0.00301034
					ETR	0.77297	0.888915	0.905584	0.00818388	-0.770733	0.75052	0.909852	1	1	-0.272985	-0.716565	0.827158	-0.962433	-0.336801	-0.877082	0.918924	-0.904426	-0.704715	0.379659	0.897771	-0.191699	0.351218	-0.0766699	0.691626	-0.0732094	r						ETR	0.889636	0.890839	0.917419	-0.0219528	-0.756713	0.507333	0.963069	1	1	-0.148641	-0.524484	0.710185
						0.00319787	9.38638e-06	3.40028e-06	0.980948	0.000770567	0.00126541	2.54403e-06	3.87691e-103		0.324913	0.00264976	0.000142147	9.78047e-09	0.219626	1.75953e-05	1.30562e-06	3.67009e-06	0.00334966	0.162784	5.59154e-06	0.493706	0.199274	0.785945	0.0042863	0.795413	p							0.000245507	8.4189e-06	1.46597e-06	0.948918	0.00109238	0.0535592	8.76746e-09	0		0.597017	0.0447314	0.00301034
					NPQ	-0.576336	-0.463055	-0.431646	-0.417697	0.592829	-0.376409	-0.185001	-0.272985	-0.272985	1	0.797465	-0.318749	0.2729	-0.77729	0.653534	-0.335584	0.409392	0.413296	0.537195	-0.321359	0.765203	0.614773	-0.315335	-0.373699	-0.269207	r						NPQ	0.0909484	-0.400051	-0.345382	-0.198266	0.519091	0.314561	-0.111932	-0.148641	-0.148641	1	0.795232	-0.2361
						0.0498272	0.0821682	0.108144	0.201147	0.0198539	0.16671	0.509203	0.324913	0.324913		0.000369037	0.246892	0.32507	0.00064915	0.00823536	0.221402	0.129684	0.12571	0.0389207	0.242826	0.00088674	0.0147327	0.252272	0.170033	0.331919	p							0.790284	0.13954	0.207362	0.558949	0.0473821	0.253502	0.691255	0.597017	0.597017		0.00039402	0.396907
				III	qN	-0.771088	-0.801828	-0.787278	-0.291712	0.72036	-0.609534	-0.684532	-0.716565	-0.716565	0.797465	1	-0.574536	0.716092	-0.315241	0.923125	-0.638852	0.729187	0.563293	0.128201	-0.750609	0.558352	0.178779	-0.164817	-0.653616	-0.171007	r					III	qN	-0.317994	-0.645223	-0.598255	-0.285752	0.687722	0.165641	-0.549137	-0.524484	-0.524484	0.795232	1	-0.378476
						0.00332119	0.000323966	0.000494455	0.384086	0.00245228	0.01585	0.00487447	0.00264976	0.00264976	0.000369037		0.0250807	0.00267525	0.252421	9.33468e-07	0.0103567	0.00203832	0.0287743	0.648869	0.00126277	0.0305215	0.523795	0.557208	0.00822446	0.542283	p							0.340599	0.00938943	0.0184769	0.394319	0.00460258	0.555211	0.0339925	0.0447314	0.0447314	0.00039402		0.164206
					qL	0.633293	0.68734	0.687236	-0.31805	-0.75468	0.538236	0.538252	0.827158	0.827158	-0.318749	-0.574536	1	-0.750272	-0.198543	-0.737033	0.949789	-0.761081	-0.854554	0.308352	0.677742	-0.0981549	0.264345	0.174968	0.635062	0.0822341	r						qL	0.803834	0.847081	0.851468	-0.0163042	-0.717923	0.396986	0.516381	0.710185	0.710185	-0.2361	-0.378476	1
						0.0270567	0.00463445	0.00464318	0.340509	0.00114693	0.038471	0.038464	0.000142147	0.000142147	0.246892	0.0250807		0.00127279	0.478104	0.00171925	6.25233e-08	0.000982245	4.96405e-05	0.263499	0.00549565	0.727829	0.341062	0.532824	0.0109679	0.77078	p							0.00286788	6.74598e-05	5.64544e-05	0.962052	0.00257772	0.142881	0.0487562	0.00301034	0.00301034	0.396907	0.164206
					ΦNP	-0.774207	-0.894713	-0.915767	-0.0513949	0.71698	-0.776694	-0.912323	-0.962433	-0.962433	0.2729	0.716092	-0.750272	1	0.374144	0.90122	-0.844718	0.890233	0.701798	-0.435173	-0.919668	0.164034	-0.388823	0.0782149	-0.732217	0.0574668	r						ΦNP	-0.743361	-0.809091	-0.845244	0.0812306	0.684267	-0.524492	-0.940765	-0.970211	-0.970211	0.10674	0.455041	-0.653522
						0.00311869	6.72123e-06	1.66061e-06	0.88071	0.00262761	0.000659498	2.13651e-06	9.78047e-09	9.78047e-09	0.32507	0.00267525	0.00127279		0.169485	4.51209e-06	7.40863e-05	8.71434e-06	0.00354271	0.104974	1.23197e-06	0.559109	0.152042	0.781727	0.00190989	0.838802	p							0.00874321	0.000258963	7.25646e-05	0.812327	0.00489757	0.0447275	1.79076e-07	2.20607e-09	2.20607e-09	0.704967	0.0883226	0.00823694
					ΦNO	0.184537	-0.12163	-0.159912	0.282823	-0.107347	-0.0923681	-0.366315	-0.336801	-0.336801	-0.77729	-0.315241	-0.198543	0.374144	1	-0.0484114	-0.220364	0.164592	0.0885168	-0.764702	-0.234478	-0.627881	-0.804171	0.393228	-0.0668423	0.355324	r						ΦNO	-0.407094	-0.0823489	-0.143845	0.212454	-0.0571875	-0.55581	-0.439988	-0.413908	-0.413908	-0.795171	-0.473262	-0.10494
						0.565864	0.665877	0.569158	0.399396	0.703359	0.743361	0.179305	0.219626	0.219626	0.00064915	0.252421	0.478104	0.169485		0.863965	0.429996	0.557753	0.75375	0.000897934	0.400255	0.0122027	0.000301691	0.147051	0.812902	0.193709	p							0.214002	0.770468	0.609034	0.530542	0.839576	0.0314511	0.100752	0.125094	0.125094	0.000394718	0.0747795	0.709742
					ΦNPQ	-0.875368	-0.886733	-0.887931	-0.322706	0.830394	-0.733353	-0.795715	-0.877082	-0.877082	0.653534	0.923125	-0.737033	0.90122	-0.0484114	1	-0.815599	0.878219	0.732656	-0.103667	-0.863928	0.439658	-0.0433493	-0.0880476	-0.741638	-0.0825664	r						ΦNPQ	-0.667908	-0.844897	-0.83521	-0.147389	0.81485	-0.147634	-0.793632	-0.827282	-0.827282	0.626689	0.853817	-0.634207
						0.00019142	1.05935e-05	9.91573e-06	0.333089	0.000126758	0.00186346	0.000388502	1.75953e-05	1.75953e-05	0.00823536	9.33468e-07	0.00171925	4.51209e-06	0.863965		0.000210185	1.66109e-05	0.00189185	0.713125	3.2963e-05	0.101038	0.878085	0.755018	0.00155159	0.769877	p							0.0247034	7.35644e-05	0.00010641	0.665403	0.00021538	0.599534	0.00041275	0.00014153	0.00014153	0.0124178	5.12017e-05	0.0111095
					qP	0.749788	0.782637	0.800839	-0.0677381	-0.82453	0.653157	0.675978	0.918924	0.918924	-0.335584	-0.638852	0.949789	-0.844718	-0.220364	-0.815599	1	-0.909996	-0.881943	0.33726	0.775718	-0.152948	0.292993	0.115948	0.67984	0.0428634	r						qP	0.901958	0.919621	0.933856	-0.0175556	-0.78218	0.46377	0.751001	0.891203	0.891203	-0.16606	-0.425677	0.942273
						0.00498373	0.000562092	0.000333771	0.843133	0.000155742	0.00828514	0.0056668	1.30562e-06	1.30562e-06	0.221402	0.0103567	6.25233e-08	7.40863e-05	0.429996	0.000210185		2.5186e-06	1.37015e-05	0.21896	0.000676726	0.586309	0.289237	0.680708	0.00529734	0.879443	p							0.000146781	1.23654e-06	3.60698e-07	0.959142	0.00056914	0.0816342	0.00125122	8.2457e-06	8.2457e-06	0.554198	0.113658	1.51992e-07
					1-qP	-0.694381	-0.828491	-0.867168	-0.067055	0.798321	-0.756135	-0.760845	-0.904426	-0.904426	0.409392	0.729187	-0.761081	0.890233	0.164592	0.878219	-0.909996	1	0.855286	-0.30955	-0.827722	0.255668	-0.251291	-0.0753072	-0.701839	-0.0337966	r						1-qP	-0.786214	-0.859179	-0.881001	0.0351871	0.732504	-0.486013	-0.737078	-0.871738	-0.871738	0.18197	0.391117	-0.909959
						0.012222	0.000135632	2.84157e-05	0.844698	0.000359817	0.00110765	0.000987966	3.67009e-06	3.67009e-06	0.129684	0.00203832	0.000982245	8.71434e-06	0.557753	1.66109e-05	2.5186e-06		4.81271e-05	0.261551	0.000139359	0.357723	0.366297	0.78967	0.00353992	0.904823	p							0.00410971	4.07077e-05	1.4394e-05	0.918195	0.00189808	0.0662349	0.00171757	2.28931e-05	2.28931e-05	0.516286	0.149429	2.52514e-06
					PE	-0.601948	-0.646451	-0.669993	0.0560742	0.750773	-0.547013	-0.395885	-0.704715	-0.704715	0.413296	0.563293	-0.854554	0.701798	0.0885168	0.732656	-0.881943	0.855286	1	-0.296669	-0.616852	0.112153	-0.212968	-0.296221	-0.655734	-0.171212	r						PE	-0.241306	-0.408565	-0.373756	-0.288754	0.417337	0.0993365	0.0441703	-0.17591	-0.17591	0.451967	0.313281	-0.727549
						0.0383643	0.00921137	0.00627924	0.869925	0.00125794	0.0348327	0.144094	0.00334966	0.00334966	0.12571	0.0287743	4.96405e-05	0.00354271	0.75375	0.00189185	1.37015e-05	4.81271e-05		0.282946	0.0143065	0.690671	0.446018	0.283708	0.00794934	0.541792	p							0.474722	0.130537	0.169962	0.389148	0.121685	0.72467	0.875793	0.530587	0.530587	0.0907677	0.255544	0.00211055
				IV	Fv	0.0865021	0.218528	0.276173	-0.140329	0.0309561	0.290686	0.337088	0.379659	0.379659	0.537195	0.128201	0.308352	-0.435173	-0.764702	-0.103667	0.33726	-0.30955	-0.296669	1	0.513449	0.725222	0.983757	0.258197	0.562769	0.310207	r					IV	Fv	0.374921	0.0540947	0.143695	-0.20062	0.106168	0.550423	0.28943	0.296937	0.296937	0.651513	0.374251	0.112508
						0.789233	0.433944	0.319068	0.68068	0.912793	0.293228	0.219209	0.162784	0.162784	0.0389207	0.648869	0.263499	0.104974	0.000897934	0.713125	0.21896	0.261551	0.282946		0.0502765	0.00221667	4.42323e-11	0.352822	0.028956	0.260487	p							0.25591	0.848157	0.609413	0.554194	0.706486	0.033491	0.295413	0.282492	0.282492	0.00850505	0.169353	0.689739
					Fv'	0.76904	0.852813	0.875165	0.134341	-0.653143	0.760864	0.870374	0.897771	0.897771	-0.321359	-0.750609	0.677742	-0.919668	-0.234478	-0.863928	0.775718	-0.827722	-0.616852	0.513449	1	-0.065797	0.470101	0.227185	0.906624	0.285945	r						Fv'	0.678528	0.707229	0.753334	0.0300233	-0.61417	0.416965	0.773872	0.794617	0.794617	-0.191895	-0.518086	0.519552
						0.00345951	5.33961e-05	1.93639e-05	0.693723	0.00828696	0.000987495	2.44387e-05	5.59154e-06	5.59154e-06	0.242826	0.00126277	0.00549565	1.23197e-06	0.400255	3.2963e-05	0.000676726	0.000139359	0.0143065	0.0502765		0.815781	0.0770146	0.415484	3.17231e-06	0.301529	p							0.0217141	0.00319012	0.00118423	0.930173	0.0148581	0.122051	0.000710333	0.000401128	0.000401128	0.493254	0.0478881	0.0471508
					Fo	-0.468205	-0.35774	-0.332943	-0.0752746	0.420342	-0.442518	-0.229868	-0.191699	-0.191699	0.765203	0.558352	-0.0981549	0.164034	-0.627881	0.439658	-0.152948	0.255668	0.112153	0.725222	-0.065797	1	0.787714	0.234013	0.0808016	0.257576	r						Fo	-0.0214132	-0.265506	-0.232491	0.226508	0.251979	-0.0887008	-0.10083	-0.108499	-0.108499	0.548782	0.356638	-0.184899
						0.124753	0.190481	0.225286	0.825899	0.118748	0.0985825	0.409846	0.493706	0.493706	0.00088674	0.0305215	0.727829	0.559109	0.0122027	0.101038	0.586309	0.357723	0.690671	0.00221667	0.815781		0.000488457	0.401217	0.774678	0.354023	p							0.950172	0.338866	0.404375	0.503015	0.364942	0.753253	0.720681	0.700313	0.700313	0.0341319	0.191949	0.50944
					Fm	-0.0403285	0.143517	0.197287	-0.12806	0.0667834	0.181011	0.330129	0.351218	0.351218	0.614773	0.178779	0.264345	-0.388823	-0.804171	-0.0433493	0.292993	-0.251291	-0.212968	0.983757	0.470101	0.787714	1	0.196358	0.494336	0.256838	r						Fm	0.312161	-0.00681088	0.074443	-0.11473	0.129354	0.430223	0.231959	0.233999	0.233999	0.65278	0.378508	0.0523284
						0.900969	0.609861	0.48095	0.707484	0.813064	0.518538	0.229472	0.199274	0.199274	0.0147327	0.523795	0.341062	0.152042	0.000301691	0.878085	0.289237	0.366297	0.446018	4.42323e-11	0.0770146	0.000488457		0.483059	0.0610526	0.355452	p							0.350018	0.980781	0.792035	0.736947	0.645903	0.109441	0.405482	0.401246	0.401246	0.00833518	0.164168	0.853064
					Fo'	0.184499	-0.028466	-0.0142033	0.155217	-0.0509806	0.0533585	-0.255393	-0.0766699	-0.0766699	-0.315335	-0.164817	0.174968	0.0782149	0.393228	-0.0880476	0.115948	-0.0753072	-0.296221	0.258197	0.227185	0.234013	0.196358	1	0.600647	0.97583	r						Fo'	-0.23793	-0.213981	-0.198204	0.186382	0.137089	-0.263869	-0.397438	-0.339709	-0.339709	-0.17901	-0.00913547	-0.105875
						0.565946	0.919786	0.959932	0.648597	0.856812	0.850201	0.358258	0.785945	0.785945	0.252272	0.557208	0.532824	0.781727	0.147051	0.755018	0.680708	0.78967	0.283708	0.352822	0.415484	0.401217	0.483059		0.0178937	5.7469e-10	p							0.481114	0.443806	0.478873	0.583198	0.626121	0.341964	0.142385	0.21542	0.21542	0.523249	0.974223	0.707262
					Fm'	0.680127	0.682871	0.706927	0.16966	-0.54991	0.636533	0.583644	0.691626	0.691626	-0.373699	-0.653616	0.635062	-0.732217	-0.0668423	-0.741638	0.67984	-0.701839	-0.655734	0.562769	0.906624	0.0808016	0.494336	0.600647	1	0.633687	r						Fm'	0.342652	0.379404	0.42732	0.0499849	-0.329346	0.212504	0.333601	0.38392	0.38392	-0.188178	-0.333228	0.32378
						0.0149432	0.00502097	0.00320897	0.617977	0.0336905	0.0107274	0.0223619	0.0042863	0.0042863	0.170033	0.00822446	0.0109679	0.00190989	0.812902	0.00155159	0.00529734	0.00353992	0.00794934	0.028956	3.17231e-06	0.774678	0.0610526	0.0178937		0.0111964	p							0.302287	0.163089	0.112121	0.883963	0.230645	0.447032	0.224315	0.157728	0.157728	0.501824	0.224865	0.239094
					Fs	0.255871	-0.0143018	0.00151498	0.179751	0.014253	0.0867327	-0.171749	-0.0732094	-0.0732094	-0.269207	-0.171007	0.0822341	0.0574668	0.355324	-0.0825664	0.0428634	-0.0337966	-0.171212	0.310207	0.285945	0.257576	0.256838	0.97583	0.633687	1	r						Fs	-0.0777774	-0.0970653	-0.0683729	0.0686214	0.0805463	-0.0930027	-0.201824	-0.17792	-0.17792	-0.127925	-0.0837609	-0.0722158
						0.422146	0.959654	0.995725	0.5969	0.959792	0.758576	0.540504	0.795413	0.795413	0.331919	0.542283	0.77078	0.838802	0.193709	0.769877	0.879443	0.904823	0.541792	0.260487	0.301529	0.354023	0.355452	5.7469e-10	0.0111964		p							0.82019	0.730747	0.80869	0.84111	0.775373	0.741653	0.470711	0.525823	0.525823	0.649581	0.766633	0.798137
[truncated: 14 more columns]

## Sheet: Table S5. MANOVA data
	Multivariate analysis of variance (MANOVA) looking for statistical differences in metabolite levels between well-watered and drought-stressed plants, taking into account cultivars, organs, and harvesting times: plants were subjected to drought for 6 (D6, vegetative stage) and 12 (D12, reproductive stage) days and recovered after re-watering 6-day stressed plants for 6 days (D12, reproductive stag…
				Means	SE	Fold-change	P value
		fructose	Control	0.0243583	0.405141
			Stress	0.0220729	0.405141	-0.0427878	0.750184
		glucose	Control	0.11652	0.415146
			Stress	0.0883313	0.405141	-0.120286	6.62424e-05
		sucrose	Control	0.16886	0.405141
			Stress	0.200453	0.415146	0.0744854	0.55167
		trehalose	Control	0.00688375	0.415146
			Stress	0.00672708	0.405141	-0.00999828	0.000184936
		raffinose	Control	0.0118646	0.405141
			Stress	0.0212312	0.405141	0.252723	5.05964e-07
		erythritol	Control	0.0008875	0.572956
			Stress	0.00565833	0.572956	0.80452	3.70888e-12
		galactinol	Control	0.0337092	0.415146
			Stress	0.150938	0.405141	0.651051	1.32831e-16
		mannitol	Control	0.0146604	0.405141
			Stress	0.0164604	0.405141	0.0502945	0.335785
		myoinositol	Control	0.0368667	0.405141
			Stress	0.0406021	0.405141	0.0419144	0.030821
		alanine	Control	0.094026	0.429717
			Stress	0.102588	0.415146	0.0378481	7.37765e-05
		arginine	Control	0.00790417	0.405141
			Stress	0.0143433	0.415146	0.258794	0.298894
		asparagine	Control	0.0281622	0.483159
			Stress	0.0168333	0.661592	-0.223497	0.328471
		aspartate	Control	0.0501	0.405141
			Stress	0.0455479	0.405141	-0.0413692	0.457392
		glutamate	Control	0.0506083	0.467816
			Stress	0.0536778	0.467816	0.0255725	0.375595
		glutamine	Control	0.0257125	0.405141
			Stress	0.0132958	0.405141	-0.286429	0.00766469
		glycine	Control	0.00864167	0.467816
			Stress	0.0108444	0.467816	0.0986098	0.202795
		isoleucine	Control	0.0102479	0.405141
			Stress	0.0378167	0.405141	0.567048	0.0817534
		lysine	Control	0.0026875	0.405141
			Stress	0.00652417	0.424915	0.385177	0.110366
		ornithine	Control	0.00647208	0.415146
			Stress	0.0140979	0.405141	0.338111	0.652754
		phenylalanine	Control	0.00350417	0.405141
			Stress	0.014725	0.405141	0.623471	0.0505996
		proline	Control	0.0699896	0.405141
			Stress	0.292837	0.415146	0.621593	4.67464e-05
		serine	Control	0.04605	0.405141
			Stress	0.0434333	0.405141	-0.0254065	0.262401
		threonine	Control	0.00899792	0.405141
			Stress	0.0099	0.405141	0.0414932	0.277702
		tryptophan	Control	0.00365833	0.572956
			Stress	0.00524167	0.572956	0.156186	0.0931322
		tyrosine	Control	0.00356111	0.467816
			Stress	0.00640556	0.467816	0.254971	0.0123702
		valine	Control	0.0302972	0.467816
			Stress	0.0518806	0.467816	0.233602	0.0159981
		histidine	Control	0.0206583	0.572956
			Stress	0.0532042	0.572956	0.41085	4.21377e-06
		GABA	Control	0.0443329	0.415146
			Stress	0.0281525	0.415146	-0.197209	1
		pyroglutamate	Control	0.107492	0.498028
			Stress	0.0760014	0.505299	-0.150556	0.00638159
		putrescine	Control	0.0132833	0.572956
			Stress	0.00929583	0.640584	-0.155019	0.0102843
		spermidine	Control	0.000516667	0.810281
			Stress	0.000358333	0.810281	-0.158923	0.0476574
		spermine	Control	0.00055	0.810281
			Stress	0.00055	0.810281	7.88993e-12	0.852242
		citrate	Control	0.034199	0.439162
			Stress	0.0362229	0.405141	0.0249705	0.00639829
		oxoglutarate	Control	0.0564387	0.415146
			Stress	0.0580867	0.415146	0.0124991	0.934676
		succinate	Control	0.00828125	0.405141
			Stress	0.00858542	0.405141	0.0156655	0.992168
		fumarate	Control	0.00553125	0.405141
			Stress	0.00510333	0.415146	-0.0349694	0.88673
		malate	Control	0.0397208	0.405141
			Stress	0.0410729	0.405141	0.0145372	0.711666
		glycerate	Control	0.00834375	0.405141
			Stress	0.00248333	0.405141	-0.526326	0.00151658
		pyruvate	Control	0.00113333	0.810281
			Stress	0.000716667	0.810281	-0.19904	0.0336841
		threonate	Control	0.0034	0.405141
			Stress	0.00258125	0.405141	-0.119649	1.64837e-05
		gallic acid	Control	11.4015	0.405141
			Stress	16.719	0.405141	0.166249	7.34809e-16
		protocatechuic acid	Control	2.28854	0.405141
			Stress	2.91458	0.405141	0.105018	0.00226597
		hydroxybenzoic acid	Control	23.9473	0.405141
			Stress	19.24	0.405141	-0.0950513	1.23209e-09
		vanillic acid	Control	3.8975	0.405141
			Stress	10.0423	0.405141	0.411047	9.76873e-31
		caffeic acid	Control	6.62417	0.405141
			Stress	6.32187	0.405141	-0.0202853	0.215972
		coumaric acid	Control	78.2267	0.405141
			Stress	115.57	0.405141	0.169492	2.39622e-26
		ferulic acid	Control	15.9144	0.405141
			Stress	31.5425	0.405141	0.297107	1.37601e-23
		trans-p-coumaroylaldaric acid 1	Control	0.4375	0.405141
			Stress	0.650833	0.405141	0.172492	8.30145e-18
		trans-p-coumaroylaldaric acid 2	Control	-3.21965e-15	0.405141
			Stress	2.94209e-15	0.405141	0	1
		trans-p-coumaroylaldaric acid 3	Control	6.10687	0.405141
			Stress	5.35833	0.405141	-0.0567893	0.0162081
		trans-feruloylaldaric acid 1	Control	5.705	0.405141
			Stress	9.00938	0.405141	0.198439	3.18757e-07
		trans-feruloylaldaric acid 2	Control	8.11417	0.405141
			Stress	3.88771	0.405141	-0.31955	1.04505e-11
		trans-feruloyl-methylaldaric acid 1	Control	25.1663	0.405141
			Stress	13.3619	0.405141	-0.274951	5.04522e-17
		trans-feruloyl-methylaldaric acid 2	Control	1.83729	0.405141
			Stress	2.405	0.405141	0.116937	0.00867738
		trans-p-coumaroylaldaric acid 4	Control	1.58063	0.405141
			Stress	1.41042	0.405141	-0.0494814	0.475523
		myricetin 3-O-diglycoside	Control	39.2979	0.405141
			Stress	55.8825	0.405141	0.152906	1.12433e-12
		myricetin 3-O-glucoside	Control	2.67271	0.405141
			Stress	3.75375	0.405141	0.147514	1.30149e-14
		quercetin 3,7-O-diglucoside	Control	41.8633	0.405141
			Stress	55.9546	0.405141	0.126002	3.19542e-13
		quercetin 3-O-diglucoside-4-O-glucoside	Control	2.55417	0.405141
			Stress	3.96542	0.405141	0.19104	3.03108e-10
		quercetin 3-O-diglycoside	Control	-1.33227e-15	0.405141
			Stress	-2.05391e-15	0.405141	0.18799	1
		quercetin 3-O-arabinosyldiglucoside	Control	14.1873	0.405141
			Stress	11.1254	0.405141	-0.105583	2.3658e-05
		quercetin 7-O-galactoside	Control	16.3556	0.405141
			Stress	22.3404	0.405141	0.135424	4.38388e-06
		dihydroquercetin	Control	14.7015	0.405141
			Stress	10.7279	0.405141	-0.136845	9.27995e-07
		quercetin 3-O-galactoside	Control	1.81958	0.405141
			Stress	4.58917	0.405141	0.401762	7.3458e-16
		quercetin 3-O-glucoside	Control	3.05271	0.405141
			Stress	3.40521	0.405141	0.0474584	0.293223
		quercetin 3-O-(6″-feruloyl)-diglycoside	Control	-5.9952e-15	0.405141
			Stress	-6.88338e-15	0.405141	0.0599979	1
		quercetin 3-O-(6″-diacetyl)-diglycoside	Control	49.4179	0.405141
			Stress	48.4692	0.405141	-0.00841888	0.51311
		quercetin 3-O-(6″-succinoyl)-glycoside	Control	28.36	0.405141
			Stress	17.5042	0.405141	-0.209565	7.76417e-17
		quercetin 3-O-6″-malonylglycoside	Control	0.0670833	0.405141
			Stress	9.16083	0.405141	2.13532	9.70362e-35
		quercetin	Control	0.27375	0.405141
			Stress	3.62937	0.405141	1.12248	1.6417e-22
		kaempferol 3-O-diglycoside	Control	0.635833	0.405141
			Stress	0.451875	0.405141	-0.148325	4.23021e-06
		kaempferol 3-O-glucoside	Control	0.823958	0.405141
			Stress	1.47583	0.405141	0.253132	4.8883e-17
		catechin 3-O-glucoside	Control	5.21042	0.405141
			Stress	6.19042	0.405141	0.0748474	0.03018
		catechin	Control	4.88042	0.405141
			Stress	7.28688	0.405141	0.174084	1.5387e-13
		catechin 7-O-glucoside	Control	14.0829	0.405141
			Stress	18.8875	0.405141	0.127482	1.63311e-05
		unknown7	Control	2.08354	0.405141
			Stress	0.373958	0.405141	-0.745979	4.28391e-31

## Sheet: Table S6. PCA loadings
	Loadings for metabolites contributing to predictive variation between groups in Fig.5 and Supporting.Information.Fig.S6,S9: plants were subjected to drought for 6 (D6, vegetative stage) and 12 (D12, reproductive stage) days and recovered after re-watering 6-day stressed plants for 6 days (D12, reproductive stage). Watering for plants exposed to soil water deficit was stopped when they were 40 day…
		Fradel roots						Fradel roots						Fradel leaves						Fradel leaves									Pinhel roots						Pinhel roots						Pinhel leaves						Pinhel leaves
		primary metabolites						secondary metabolites						primary metabolites						secondary metabolites									primary metabolites						secondary metabolites						primary metabolites						secondary metabolites
		PC2-			PC2+			PC1+			PC1-			PC1+			PC1-			PC1+			PC1-			PC2-			PC1+			PC1-			PC1+			PC2-			PC1+			PC2+			PC1+
		proline	-0.227887		SUGARS	0.616946		uniden4	0.242132		Total-UNK	-0.303833		AMINOACIDS	0.693574		POLYAMINES	-0.269953		que-3.6-mglc	0.529177		unknown7	-0.153376		cat-3-glc	-0.134125		proline	0.394068		sucrose	-0.104248		kae-3-dglc	0.543443		uniden2	-0.359841		AMINOACIDS	0.689518		SUGARS	0.55993		que-3.6-mglc	0.507631
		asparagine	-0.172991		sucrose	0.583264		que-3.6-mglc	0.138702		fer-ald2	-0.269344		proline	0.503527		pyroglutamic acid	-0.248417		quercetin	0.309464		kae-3-dglc	-0.122348		unknown3	-0.0886276		AMINOACIDS	0.381547		SUGARS	-0.0989549		fer-ald1	0.215611		Total-UNI	-0.304058		proline	0.478988		AMINOACIDS	0.387834		quercetin	0.276508
		GABA	-0.0963849		alanine	0.248875		kae-3-dglc	0.110312		unknown7	-0.2508		POLYOLS	0.242785		glucose	-0.0901223		unknown2	0.238565		unknown6	-0.0998621		Total-PRO	-0.0658087		histidine	0.357602		glucose	-0.0499082		Total-KAE	0.199361		uniden4	-0.203415		POLYOLS	0.377669		glucose	0.33198		que-3-gal	0.224328
		AMINOACIDS	-0.0890067		ORGANICS	0.155865		quercetin	0.0542544		Total-ALD	-0.244812		galactinol	0.215831		glutamine	-0.0232561		ferulic	0.20808		unknown4	-0.0917762		uniden5	-0.0445409		alanine	0.260161		citrate	-0.0108901		que-3.6-mglc	0.18632		uniden3	-0.19592		galactinol	0.343399		sucrose	0.257906		Total-PHE	0.192896
		histidine	-0.0823057		glucose	0.154083		que-3-adglc	0.053113		fer-mal1	-0.241715		valine	0.0644032		GABA	-0.0216091		Total-PHE	0.19671		Total-KAE	-0.0857982		ferulic	-0.0421639		POLYOLS	0.237364		trehalose	-0.0108435		cat-7-glc	0.179502		fer-mal1	-0.185548		phenylalanine	0.0904261		alanine	0.255638		Total-FLA	0.183585
		galactinol	-0.0703018		citrate	0.106165		Total-KAE	0.052826		Total-PHE	-0.227587		ORGANICS	0.0497969		SUGARS	-0.0209874		Total-CIN	0.18164		unknown5	-0.0769543		que-3-gal	-0.0388612		galactinol	0.231367		putrescine	-0.00498484		Total-PRO	0.178554		que-3.6-sglc	-0.184074		citrate	0.0651394		ORGANICS	0.186983		Total-CIN	0.178992
		mannitol	-0.0665311		fructose	0.101398		kae-3-glc	0.0473949		unknown2	-0.226931		isoleucine	0.0486312		glycerate	-0.0115182		que-3-glc	0.1742		que-3-adglc	-0.0359646		uniden2	-0.0366445		valine	0.194949		fructose	0		kae-3-glc	0.160431		fer-ald2	-0.122599		isoleucine	0.0636297		glutamic acid	0.153291		cat-7-glc	0.171113
		trehalose	-0.0570648		malate	0.100819		cou-ald1	0.0325026		unknown4	-0.185417		phenylalanine	0.0452985		asparagine	-0.00466145		cat-3-glc	0.167638		que-3.6-sglc	-0.0324993		que-3.4-dglc	-0.0312384		raffinose	0.185504		succinate	0		que-3.4-dglc	0.13818		caffeic	-0.0823557		ORGANICS	0.0595587		glycerate	0.0860608		Total-HYD	0.170719
		POLYAMINES	-0.041276		valine	0.098937		gallic	0.0165991		hydroxyben	-0.17489		sucrose	0.0401006		threonate	-0.00210187		unknown3	0.155		uniden5	-0.0320394		cou-al4	-0.0291568		ornithine	0.175222		spermidine	0		uniden5	0.100249		Total-QUE	-0.0737143		SUGARS	0.0384351		serine	0.083481		dhyd-que	0.170667
		tryptophan	-0.0318374		isoleucine	0.0397835		coumaric	0.0127312		MYR-Total	-0.174772		raffinose	0.0280306		fructose	-0.000190332		Total-HYD	0.146023		uniden3	-0.0187646		unknown7	-0.0288356		myo-inositol	0.160594		spermine	0		cou-ald1	0.0889892		Total-FLA	-0.0609057		raffinose	0.0347345		aspartic acid	0.0775927		Total-PRO	0.168068
		raffinose	-0.0282827		fumarate	0.0251212		cou-ald2	0		que-3-glc	-0.167105		citrate	0.0252374		spermidine	-4.60416e-05		vanillic	0.144602		caffeic	-0.0173892		gallic	-0.0248215		tyrosine	0.160103		pyruvate	0		fer-mal2	0.0775176		myr-3-glc	-0.0582038		glutamic acid	0.0345122		glutamine	0.0602096		coumaric	0.167165
		phenylalanine	-0.022504		myo-inositol	0.0202688		que-3-dglc	0		unknown1	-0.163641		malate	0.0220089		glutamic acid	0		coumaric	0.139433		kae-3-glc	-0.012854		Total-CIN	-0.0184631		tryptophan	0.156626		asparagine	0.000483164		vanillic	0.0764758		que-3-glc	-0.0544857		lysine	0.0201106		2-oxo-glutarate	0.0354117		vanillic	0.166773
		POLYOLS	-0.0218851		threonine	0.0139027		que-3.6-fdglc	0		Total-FLA	-0.154839		arginine	0.0134271		tryptophan	0		Total-ALD	0.135602		que-3.6-ddglc	-0.00518362		coumaric	-0.0143446		arginine	0.144659		erythritol	0.00147121		gallic	0.0668856		unknown7	-0.0341622		sucrose	0.0198149		malate	0.0335711		Total-QUE	0.166567
		serine	-0.0197921		threonate	0.0124613		uniden1	0		dhyd-que	-0.141391		2-oxo-glutarate	0.0115424		histidine	0		Total-PRO	0.13482		cou-ald2	0		Total-UNI	-0.0141474		serine	0.13804		threonate	0.0115918		cat-3-glc	0.0660044		que-3.6-ddglc	-0.0291456		malate	0.0173936		fructose	0.0236456		MYR-Total	0.142397
		lysine	-0.0183531		succinate	0.00832571		que-3.7-dglc	-0.0239852		que-3.4-dglc	-0.133912		mannitol	0.0113135		putrescine	6.97315e-07		cat-7-glc	0.129214		que-3-dglc	0		fer-mal2	-0.0129468		lysine	0.135804		2-oxo-glutarate	0.0196517		catechin	0.0654661		que-7-gal	-0.0224982		erythritol	0.0160147		citrate	0.0125041		myr-3-dglc	0.140938
		tyrosine	-0.0174484		glutamine	0.00748792		vanillic	-0.0356379		catechin	-0.131477		glycine	0.0108565		pyruvate	6.39525e-05		Total-FLA	0.124266		que-3.6-fdglc	0		que-3.6-ddglc	-0.0102591		glycine	0.130579		ORGANICS	0.0360604		protocatec	0.0522221		dhyd-que	-0.0196672		mannitol	0.0128751		asparagine	0.0123369		ferulic	0.139305
		glycine	-0.0172792		glutamic acid	0.00689388		fer-mal2	-0.0416404		Total-HYD	-0.129601		ornithine	0.0106866		spermine	0.000118322		Total-QUE	0.118276		uniden1	0		quercetin	-0.00543054		phenylalanine	0.123267		fumarate	0.039568		Total-UNK	0.0494075		MYR-Total	-0.0192112		ornithine	0.0124544		myo-inositol	0.0108776		cou-ald3	0.132937
		glycerate	-0.0104556		aspartic acid	0.00582675		que-3.6-ddglc	-0.0425677		unknown3	-0.129283		lysine	0.0105774		succinate	0.000803123		fer-mal1	0.110045		que-3.7-dglc	0.00489432		Total-PHE	-0.00237187		glutamine	0.120973		aspartic acid	0.0549267		unknown1	0.0462382		hydroxyben	-0.0156295		arginine	0.00865853		fumarate	0.00855202		que-3.4-dglc	0.126341
		ornithine	-0.00909251		2-oxo-glutarate	0.00378683		uniden5	-0.049501		que-3.6-sglc	-0.128334		tyrosine	0.009131		alanine	0.00101233		fer-ald1	0.109155		Total-UNK	0.012047		que-3.6-mglc	-0.00103615		POLYAMINES	0.118942		glycerate	0.0625207		quercetin	0.0433958		Total-CIN	-0.00962446		aspartic acid	0.00738408		threonate	0.00793567		que-3.7-dglc	0.125768
		arginine	0.000652782		pyroglutamic acid	0.00331361		que-3-gal	-0.0512568		Total-PRO	-0.125907		erythritol	0.0082625		aspartic acid	0.00119085		que-3.4-dglc	0.107331		dhyd-que	0.0176691		cou-ald2	0		pyroglutamic acid	0.117656		malate	0.0639409		unknown2	0.0409615		cou-al4	-0.00695774		alanine	0.00660953		threonine	0.00764034		cat-3-glc	0.118422
		pyroglutamic acid	0.00331361		arginine	0.000652782		myr-3-dglc	-0.0536238		uniden3	-0.122616		myo-inositol	0.00737777		trehalose	0.00119397		uniden4	0.101588		uniden2	0.0461871		que-3-dglc	0		isoleucine	0.106874		GABA	0.071657		coumaric	0.0399826		que-3-gal	-0.00262484		myo-inositol	0.00537966		GABA	0.00569512		catechin	0.117945
		2-oxo-glutarate	0.00378683		ornithine	-0.00909251		myr-3-glc	-0.0541247		Total-QUE	-0.122183		fumarate	0.00376122		threonine	0.0013651		gallic	0.100709		cou-al4	0.0495682		que-3.6-fdglc	0		threonine	0.105149		glutamic acid	0.0854917		unknown6	0.0397425		cou-ald2	0		succinate	0.00484076		POLYAMINES	0.00569512		que-3-glc	0.114203
		aspartic acid	0.00582675		glycerate	-0.0104556		ferulic	-0.0554639		cat-7-glc	-0.116685		serine	0.00138446		serine	0.00138446		hydroxyben	0.0971977		cou-ald1	0.04988		uniden1	0		mannitol	0.0926919		mannitol	0.0926919		cou-ald3	0.0358172		que-3-dglc	0		trehalose	0.00478616		succinate	0.00552744		hydroxyben	0.0994654
		glutamic acid	0.00689388		glycine	-0.0172792		cat-3-glc	-0.0638058		cou-ald3	-0.106032		threonine	0.0013651		fumarate	0.00376122		que-7-gal	0.096786		catechin	0.06151		uniden3	0.00080486		glutamic acid	0.0854917		threonine	0.105149		que-3.7-dglc	0.0356933		que-3.6-fdglc	0		asparagine	0.00426628		lysine	0.00320514		unknown1	0.0967424
		glutamine	0.00748792		tyrosine	-0.0174484		Total-UNI	-0.0694084		protocatec	-0.103737		trehalose	0.00119397		myo-inositol	0.00737777		MYR-Total	0.0917934		fer-mal2	0.0640818		que-7-gal	0.00449047		GABA	0.071657		isoleucine	0.106874		Total-HYD	0.0343815		uniden1	0		threonine	0.00343585		glycine	0		protocatec	0.0928481
		succinate	0.00832571		lysine	-0.0183531		uniden2	-0.0757221		caffeic	-0.103117		aspartic acid	0.00119085		erythritol	0.0082625		cou-ald3	0.0904717		unknown1	0.0719618		catechin	0.00539563		malate	0.0639409		pyroglutamic acid	0.117656		unknown4	0.0318026		que-3-adglc	0.000446459		fumarate	0.000665431		tryptophan	0		Total-ALD	0.0808999
		threonate	0.0124613		serine	-0.0197921		que-7-gal	-0.0764668		unknown6	-0.0954795		alanine	0.00101233		tyrosine	0.009131		myr-3-dglc	0.0888116		Total-UNI	0.0766839		cou-ald1	0.0129594		glycerate	0.0625207		POLYAMINES	0.118942		ferulic	0.0280778		unknown3	0.00566932		glycine	0		tyrosine	0		uniden4	0.0745785
		threonine	0.0139027		POLYOLS	-0.0218851		fer-ald1	-0.082776		Total-CIN	-0.0841558		succinate	0.000803123		lysine	0.0105774		protocatec	0.0810047		que-3-gal	0.0780309		que-3-glc	0.0130593		aspartic acid	0.0549267		glutamine	0.120973		Total-PHE	0.027465		unknown5	0.00895118		tryptophan	0		valine	0		myr-3-glc	0.0729452
		myo-inositol	0.0202688		phenylalanine	-0.022504		unknown5	-0.0829739		cou-al4	-0.0839812		spermine	0.000118322		ornithine	0.0106866		fer-ald2	0.080189		myr-3-glc	0.0784992		fer-mal1	0.0134222		fumarate	0.039568		phenylalanine	0.123267		myr-3-dglc	0.0174333		Total-ALD	0.00980772		tyrosine	0		histidine	0		gallic	0.0713926
		fumarate	0.0251212		raffinose	-0.0282827		cou-al4	-0.0839812		unknown5	-0.0829739		pyruvate	6.39525e-05		glycine	0.0108565		myr-3-glc	0.0784992		fer-ald2	0.080189		uniden4	0.0153335		ORGANICS	0.0360604		glycine	0.130579		Total-ALD	0.00980772		myr-3-dglc	0.0174333		valine	0		pyroglutamic acid	0		fer-mal1	0.0689479
		isoleucine	0.0397835		tryptophan	-0.0318374		Total-CIN	-0.0841558		fer-ald1	-0.082776		putrescine	6.97315e-07		mannitol	0.0113135		que-3-gal	0.0780309		protocatec	0.0810047		Total-ALD	0.0225608		2-oxo-glutarate	0.0196517		lysine	0.135804		unknown5	0.00895118		Total-PHE	0.027465		histidine	0		putrescine	0		unknown2	0.0673213
		valine	0.098937		POLYAMINES	-0.041276		unknown6	-0.0954795		que-7-gal	-0.0764668		glutamic acid	0		2-oxo-glutarate	0.0115424		Total-UNI	0.0766839		myr-3-dglc	0.0888116		cou-ald3	0.023857		threonate	0.0115918		serine	0.13804		unknown3	0.00566932		ferulic	0.0280778		pyroglutamic acid	0		spermidine	0		que-7-gal	0.0632201
		malate	0.100819		trehalose	-0.0570648		caffeic	-0.103117		uniden2	-0.0757221		tryptophan	0		arginine	0.0134271		unknown1	0.0719618		cou-ald3	0.0904717		fer-ald1	0.0293278		erythritol	0.00147121		arginine	0.144659		que-3-adglc	0.000446459		unknown4	0.0318026		putrescine	0		spermine	0		caffeic	0.0619269
		fructose	0.101398		mannitol	-0.0665311		protocatec	-0.103737		Total-UNI	-0.0694084		histidine	0		malate	0.0220089		fer-mal2	0.0640818		MYR-Total	0.0917934		fer-ald2	0.0294155		asparagine	0.000483164		tryptophan	0.156626		cou-ald2	0		Total-HYD	0.0343815		spermidine	0		pyruvate	0		unknown3	0.0560633
		citrate	0.106165		galactinol	-0.0703018		cou-ald3	-0.106032		cat-3-glc	-0.0638058		spermidine	-4.60416e-05		citrate	0.0252374		catechin	0.06151		que-7-gal	0.096786		kae-3-glc	0.0419911		pyruvate	0		tyrosine	0.160103		que-3-dglc	0		que-3.7-dglc	0.0356933		spermine	0		trehalose	-0.00364289		Total-UNI	0.051627
		glucose	0.154083		histidine	-0.0823057		cat-7-glc	-0.116685		ferulic	-0.0554639		fructose	-0.000190332		raffinose	0.0280306		cou-ald1	0.04988		hydroxyben	0.0971977		cat-7-glc	0.0438043		spermidine	0		myo-inositol	0.160594		que-3.6-fdglc	0		cou-ald3	0.0358172		pyruvate	0		erythritol	-0.00554329		que-3.6-ddglc	0.0444686
		ORGANICS	0.155865		AMINOACIDS	-0.0890067		Total-QUE	-0.122183		myr-3-glc	-0.0541247		threonate	-0.00210187		sucrose	0.0401006		cou-al4	0.0495682		gallic	0.100709		myr-3-glc	0.0463421		spermine	0		ornithine	0.175222		uniden1	0		unknown6	0.0397425		threonate	-0.00200339		phenylalanine	-0.00588113		fer-ald2	0.042345
		alanine	0.248875		GABA	-0.0963849		uniden3	-0.122616		myr-3-dglc	-0.0536238		asparagine	-0.00466145		phenylalanine	0.0452985		uniden2	0.0461871		uniden4	0.101588		hydroxyben	0.0467347		succinate	0		raffinose	0.185504		que-3-gal	-0.00262484		coumaric	0.0399826		fructose	-0.0048631		arginine	-0.00722669		cou-ald1	0.0416141
		sucrose	0.583264		asparagine	-0.172991		Total-PRO	-0.125907		que-3-gal	-0.0512568		glycerate	-0.0115182		isoleucine	0.0486312		dhyd-que	0.0176691		que-3.4-dglc	0.107331		protocatec	0.051182		fructose	0		valine	0.194949		cou-al4	-0.00695774		unknown2	0.0409615		2-oxo-glutarate	-0.0124477		ornithine	-0.00914444		fer-mal2	0.0399516
		SUGARS	0.616946		proline	-0.227887		que-3.6-sglc	-0.128334		uniden5	-0.049501		SUGARS	-0.0209874		ORGANICS	0.0497969		Total-UNK	0.012047		fer-ald1	0.109155		unknown2	0.0812433		putrescine	-0.00498484		galactinol	0.231367		Total-CIN	-0.00962446		quercetin	0.0433958		glycerate	-0.0140294		mannitol	-0.0234		uniden2	0.0273595
								unknown3	-0.129283		que-3.6-ddglc	-0.0425677		GABA	-0.0216091		valine	0.0644032		que-3.7-dglc	0.00489432		fer-mal1	0.110045		caffeic	0.0993534		trehalose	-0.0108435		POLYOLS	0.237364		hydroxyben	-0.0156295		unknown1	0.0462382		glucose	-0.0160374		raffinose	-0.0499587		fer-ald1	0.0150647
								Total-HYD	-0.129601		fer-mal2	-0.0416404		glutamine	-0.0232561		galactinol	0.215831		cou-ald2	0		Total-QUE	0.118276		Total-HYD	0.111957		citrate	-0.0108901		alanine	0.260161		MYR-Total	-0.0192112		Total-UNK	0.0494075		serine	-0.0186787		isoleucine	-0.0609519		cou-al4	0.0110788
								catechin	-0.131477		vanillic	-0.0356379		glucose	-0.0901223		POLYOLS	0.242785		que-3-dglc	0		Total-FLA	0.124266		que-3.6-sglc	0.122171		glucose	-0.0499082		histidine	0.357602		dhyd-que	-0.0196672		protocatec	0.0522221		glutamine	-0.0222782		proline	-0.184937		cou-ald2	0
								que-3.4-dglc	-0.133912		que-3.7-dglc	-0.0239852		pyroglutamic acid	-0.248417		proline	0.503527		que-3.6-fdglc	0		cat-7-glc	0.129214		unknown1	0.138891		SUGARS	-0.0989549		AMINOACIDS	0.381547		que-7-gal	-0.0224982		catechin	0.0654661		GABA	-0.0602111		galactinol	-0.279496		que-3-dglc	0
								dhyd-que	-0.141391		cou-ald2	0		POLYAMINES	-0.269953		AMINOACIDS	0.693574		uniden1	0		Total-PRO	0.13482		vanillic	0.139482		sucrose	-0.104248		proline	0.394068		que-3.6-ddglc	-0.0291456		cat-3-glc	0.0660044		POLYAMINES	-0.0602111		POLYOLS	-0.297562		que-3.6-fdglc	0
								Total-FLA	-0.154839		que-3-dglc	0								que-3.6-ddglc	-0.00518362		Total-ALD	0.135602		MYR-Total	0.141758								unknown7	-0.0341622		gallic	0.0668856								uniden1	0
								unknown1	-0.163641		que-3.6-fdglc	0								kae-3-glc	-0.012854		coumaric	0.139433		myr-3-dglc	0.142717								que-3-glc	-0.0544857		vanillic	0.0764758								que-3-adglc	-0.0073984
								que-3-glc	-0.167105		uniden1	0								caffeic	-0.0173892		vanillic	0.144602		Total-KAE	0.162423								myr-3-glc	-0.0582038		fer-mal2	0.0775176								uniden3	-0.0118427
								MYR-Total	-0.174772		coumaric	0.0127312								uniden3	-0.0187646		Total-HYD	0.146023		dhyd-que	0.166419								Total-FLA	-0.0609057		cou-ald1	0.0889892								que-3.6-sglc	-0.0263413
								hydroxyben	-0.17489		gallic	0.0165991								uniden5	-0.0320394		unknown3	0.155		kae-3-dglc	0.185837								Total-QUE	-0.0737143		uniden5	0.100249								uniden5	-0.0326587
								unknown4	-0.185417		cou-ald1	0.0325026								que-3.6-sglc	-0.0324993		cat-3-glc	0.167638		unknown5	0.1989								caffeic	-0.0823557		que-3.4-dglc	0.13818								unknown4	-0.0384146
								unknown2	-0.226931		kae-3-glc	0.0473949								que-3-adglc	-0.0359646		que-3-glc	0.1742		Total-FLA	0.257262								fer-ald2	-0.122599		kae-3-glc	0.160431								unknown5	-0.0401568
								Total-PHE	-0.227587		Total-KAE	0.052826								unknown5	-0.0769543		Total-CIN	0.18164		que-3-adglc	0.271083								que-3.6-sglc	-0.184074		Total-PRO	0.178554								kae-3-glc	-0.0434812
								fer-mal1	-0.241715		que-3-adglc	0.053113								Total-KAE	-0.0857982		Total-PHE	0.19671		unknown4	0.27812								fer-mal1	-0.185548		cat-7-glc	0.179502								Total-UNK	-0.0567272
								Total-ALD	-0.244812		quercetin	0.0542544								unknown4	-0.0917762		ferulic	0.20808		Total-QUE	0.27918								uniden3	-0.19592		que-3.6-mglc	0.18632								Total-KAE	-0.0810108
								unknown7	-0.2508		kae-3-dglc	0.110312								unknown6	-0.0998621		unknown2	0.238565		Total-UNK	0.343423								uniden4	-0.203415		Total-KAE	0.199361								kae-3-dglc	-0.0859338
								fer-ald2	-0.269344		que-3.6-mglc	0.138702								kae-3-dglc	-0.122348		quercetin	0.309464		que-3.7-dglc	0.373317								Total-UNI	-0.304058		fer-ald1	0.215611								unknown6	-0.144342
								Total-UNK	-0.303833		uniden4	0.242132								unknown7	-0.153376		que-3.6-mglc	0.529177		unknown6	0.375577								uniden2	-0.359841		kae-3-dglc	0.543443								unknown7	-0.191962
[truncated: 24 more columns]

## Sheet: Table S7. Yield vs. metabolites
	Manual heatmap visualisation of the correlations between selected yield parameters and metabolites in cowpea: plants were subjected to drought for 6 (D6, vegetative stage) and 12 (D12, reproductive stage) days and recovered after rewatering 6-day stressed plants for 6 days (D12, reproductive stage). Watering for plants exposed to soil water deficit was stopped when they were 40 days old, and well…
		FRADEL LEAVES
		cultivar	harvest date	treatment	primary metabolites
					fructose	glucose	sucrose	trehalose	raffinose	SUGARS	erythritol	galactinol	mannitol	myo-inositol	POLYOLS	alanine	arginine	asparagine	aspartic acid	glutamic acid	glutamine	glycine	isoleucine	lysine	ornithine	phenylalanine	proline	serine	threonine	tryptophan	tyrosine	valine	histidine	AMINOACIDS	GABA	pyroglutamic acid	putrescine	spermidine	spermine	POLYAMINES	citrate	2-oxo-glutarate	succinate	fumarate	malate	glycerate	pyruvate	threonate	ORGANIC ACIDS
		Fradel	D12	control	0.0133018	0.186687	0.140203	0.0021875	0.00873655	0.351117	0.000591488	0.0537783	0.036993	0.0600581	0.151421	0.0867785	0.00231866	0.00575417	0.032166	0	0.0267695	0.00723186	0.00409426	0.000967093	0.000681453	0.00232535	0.0353461	0.0333146	0.00599991	0	0.00124279	0.0146246	0	0.259615	0.0363569	0.154814	0.0177045	0.000421635	0.000585927	0.18408	0.0115683	0.134686	0.0155061	0.00599696	0.0425122	0.0224158	0.00126668	0.00521789	0.235313
				stress	0.0129738	0.115183	0.13872	0.00307976	0.0172164	0.287173	0.0052643	0.137236	0.0318702	0.0611496	0.23552	0.0662331	0.0140903	0.00380603	0.0279105	0	0.0111001	0.0150339	0.0363402	0.013251	0.01042	0.0306017	0.258766	0.0320787	0.00579652	0	0.00640135	0.0542745	0	0.582627	0.020296	0.0683053	0.0189191	0.000354027	0.000606562	0.0970968	0.0226559	0.121559	0.0165975	0.00927803	0.0467057	0.00735075	0.000895689	0.00339431	0.228437
				rewater	0.0128405	0.144887	0.126745	0.00348339	0.00879514	0.29675	0.000907656	0.0561955	0.0237881	0.0584898	0.139381	0.0792987	0.00194083	0.00232326	0.0216141	0	0.018324	0.00845103	0.00459708	0.000913998	0.000986426	0.00252291	0.0422203	0.0298268	0.00492709	0	0.0014812	0.0159597	0	0.235387	0.0123177	0.125789	0.0127059	0.000391123	0.000649299	0.151853	0.0170124	0.116201	0.0176117	0.00624384	0.0395894	0.0126915	0.000936043	0.00511507	0.212566
		Fradel	D6	control	0.00512728	0.0965522	0.109633	0.000517924	0.0111605	0.222991	0.000712688	0.0294471	0.0178577	0.0525251	0.100543	0.100442	0.0103834	0.0338671	0.0412627	0	0.05189	0.0127893	0.00762233	0.00194408	0.0090753	0.00463051	0.0570774	0.0370458	0.00770868	0	0.00158864	0.025693	0	0.403021	0.0763113	0.175222	0.0285921	0.000634061	0.000490947	0.281251	0.00785989	0.0996221	0.0131708	0.0102642	0.0504213	0.00915134	0.00100412	0.0053649	0.180255
				stress	0.00656507	0.0705465	0.106162	0.00150622	0.0239636	0.208744	0.00304403	0.213788	0.0198975	0.0577804	0.29451	0.0281814	0.0132501	0.0082166	0.0242449	0	0.00743304	0.00440292	0.0347909	0.00603114	0.0111025	0.0077495	0.146427	0.0205054	0.00621616	0	0.00351964	0.0315305	0	0.352232	0.0666993	0.113867	0.0114086	0.0003554	0.000476074	0.162712	0.0136304	0.107697	0.0112784	0.00656899	0.0514314	0.00387579	0.000558504	0.00325807	0.197204
					log2
		Fradel	D12	control	-6.23224	-2.4213	-2.83441	-8.8365	-6.83872	-1.50998	-10.7234	-4.21683	-4.75661	-4.0575	-2.72336	-3.52652	-8.75249	-7.44118	-4.95832	0	-5.22327	-7.11142	-7.93218	-10.0141	-10.5191	-8.74834	-4.8223	-4.9077	-7.38084	0	-9.6522	-6.09546	0	-1.94555	-4.78163	-2.6914	-5.81974	-11.2117	-10.737	-2.44159	-6.43368	-2.89233	-6.01102	-7.38155	-4.55598	-5.47934	-9.62473	-7.58232	-2.08734
				stress	-6.26825	-3.11799	-2.84975	-8.34297	-5.86007	-1.80001	-7.56954	-2.86527	-4.97165	-4.03151	-2.08608	-3.9163	-6.14915	-8.0375	-5.16305	0	-6.49329	-6.05563	-4.78229	-6.23775	-6.58449	-5.03025	-1.95028	-4.96224	-7.4306	0	-7.28741	-4.20358	0	-0.779357	-5.62266	-3.87186	-5.72401	-11.4639	-10.6871	-3.36443	-5.46397	-3.04027	-5.91289	-6.75197	-4.42026	-7.08789	-10.1247	-8.20267	-2.13013
				rewater	-6.28316	-2.787	-2.98	-8.16529	-6.82908	-1.75268	-10.1056	-4.1534	-5.39362	-4.09567	-2.84289	-3.65656	-9.00911	-8.74963	-5.53189	0	-5.77012	-6.88666	-7.76507	-10.0955	-9.9855	-8.63069	-4.56592	-5.06724	-7.66505	0	-9.39902	-5.96942	0	-2.08689	-6.34313	-2.99093	-6.29836	-11.3201	-10.5888	-2.71926	-5.87727	-3.1053	-5.82732	-7.32335	-4.65874	-6.29999	-10.0611	-7.61103	-2.23402
		Fradel	D6	control	-7.60759	-3.37255	-3.18925	-10.915	-6.48546	-2.16495	-10.4544	-5.08573	-5.80731	-4.25085	-3.31412	-3.31556	-6.58958	-4.88397	-4.59902	0	-4.2684	-6.28892	-7.03555	-9.00669	-6.78384	-7.75461	-4.13094	-4.75454	-7.0193	0	-9.29799	-5.28248	0	-1.31107	-3.71196	-2.51274	-5.12824	-10.6231	-10.9921	-1.83007	-6.99128	-3.32739	-6.24651	-6.60623	-4.30982	-6.7718	-9.95986	-7.54223	-2.47189
				stress	-7.25097	-3.82528	-3.23566	-9.37485	-5.38301	-2.2602	-8.3598	-2.22575	-5.65127	-4.11328	-1.76361	-5.14911	-6.23786	-6.92724	-5.36617	0	-7.07183	-7.82732	-4.84515	-7.37335	-6.49298	-7.01168	-2.77175	-5.60786	-7.32976	0	-8.15035	-4.98711	0	-1.5054	-3.90618	-3.13458	-6.45374	-11.4583	-11.0365	-2.61961	-6.19703	-3.21495	-6.4703	-7.25011	-4.28121	-8.01129	-10.8061	-8.26177	-2.34224
					secondary metabolites
		cultivar	harvest date	treatment	gallic	protocatec	hydroxyben	vanillic	Total-HYD	caffeic	coumaric	ferulic	Total-CIN	cou-ald1	cou-ald2	cou-ald3	fer-ald1	fer-ald2	fer-mal1	fer-mal2	cou-al4	Total-ALD	Total-PHE	myr-3-dglc	myr-3-glc	MYR-Total	que-3.7-dglc	que-3.4-dglc	que-3-dglc	que-3-adglc	que-7-gal	dhyd-que	que-3-gal	que-3-glc	que-3.6-fdglc	que-3.6-ddglc	que-3.6-sglc	que-3.6-mglc	quercetin	Total-QUE	kae-3-dglc	kae-3-glc	Total-KAE	Total-FLA	cat-3-glc	catechin	cat-7-glc	Total-PRO	uni1
		Fradel	D12	control	0.242205	3.45456	1.00889	3.45676	8.16242	4.04157	156.18	41.7382	201.96	0.439804	0	0.795558	0.447752	1.88758	2.92134	0.137948	0.0646532	6.69463	216.817	75.7	1.19241	76.8924	22.4424	2.22731	0	13.6306	24.974	0.186002	2.92825	0.844347	0	2.78005	0.109848	0.179753	0.480365	70.7829	0.59415	0.226307	0.820457	148.496	15.9459	6.98421	4.05396	26.9841	0
				stress	1.01076	6.20162	3.81425	21.6391	32.6658	4.89748	214.394	99.462	318.753	1.08641	0	1.1725	2.08969	3.33868	6.26563	0.895449	0.2035	15.0519	366.471	124.027	3.72792	127.754	25.911	5.31087	0	19.4258	47.8838	0.641572	5.40346	1.4041	0	2.87378	0.129837	15.7746	7.79969	132.559	0.280801	0.405326	0.686127	260.999	20.1941	13.4832	9.37061	43.0479	0
				rewater	0.16876	2.12197	1.45375	16.8531	20.5976	11.2913	134.136	50.7857	196.213	0.574424	0	0.231337	0.504524	0.704871	2.95174	0.369752	0.0277149	5.36436	222.175	79.8649	3.7265	83.5914	23.0991	3.81462	0	21.0468	32.5186	0.745775	3.16475	0.879116	0	2.80366	0.382043	0.811661	0.353602	89.6198	1.70531	0.272315	1.97762	175.189	1.70374	11.6017	2.53465	15.8401	0
		Fradel	D6	control	0.15707	4.13214	1.69681	12.4459	18.4319	9.18251	141.676	37.7699	188.629	0.560868	0	0.660492	0.574315	1.89301	3.11028	0.21726	0.0380414	7.05427	214.115	107.914	2.14069	110.055	73.2412	1.81061	0	41.9067	27.0792	1.39491	2.27033	0.654634	0	2.71118	0.582893	0.23772	0.460101	152.349	2.86279	0.464355	3.32715	265.732	4.21117	8.03965	4.11289	16.3637	0
				stress	0.318431	4.33915	2.04264	18.6756	25.3758	11.4378	191.56	69.9994	272.997	0.633905	0	1.3753	0.787647	1.7386	5.78354	0.199448	0.0224313	10.5409	308.914	102.486	4.11508	106.601	57.4713	5.54091	0	22.2852	31.4065	1.06565	3.79832	10.6035	0	2.19575	0.353686	20.2247	3.75409	158.7	1.05865	0.119658	1.17831	266.479	6.72856	10.0409	5.85196	22.6214	0
					log2
		Fradel	D12	control	-2.0457	1.7885	0.0127715	1.78942	3.029	2.01492	7.28707	5.3833	7.65792	-1.18507	0	-0.329961	-1.15923	0.916536	1.54663	-2.8578	-3.95113	2.743	7.76033	6.24222	0.253885	6.26477	4.48815	1.1553	0	3.76877	4.64236	-2.42661	1.55004	-0.244091	0	1.47511	-3.18642	-2.47591	-1.0578	6.14533	-0.7511	-2.14365	-0.285501	7.21428	3.99511	2.8041	2.01933	4.75404	0
				stress	0.0154334	2.63265	1.9314	4.43557	5.02971	2.29204	7.74412	6.63607	8.3163	0.119573	0	0.229584	1.06329	1.73928	2.64746	-0.159317	-2.2969	3.91187	8.51755	6.95451	1.89837	6.99723	4.69549	2.40895	0	4.2799	5.58147	-0.640317	2.43388	0.48965	0	1.52295	-2.94523	3.97954	2.96342	7.05049	-1.83238	-1.30285	-0.543453	8.0279	4.33586	3.75309	3.22814	5.42787	0
				rewater	-2.56696	1.0854	0.539775	4.07494	4.3644	3.49714	7.06755	5.66635	7.61628	-0.799812	0	-2.11193	-0.987005	-0.504569	1.56156	-1.43537	-5.1732	2.42341	7.79555	6.31949	1.89782	6.38528	4.52977	1.93154	0	4.39553	5.02319	-0.423188	1.66209	-0.185875	0	1.48731	-1.38819	-0.301052	-1.4998	6.48575	0.770031	-1.87665	0.983766	7.45277	0.768701	3.53627	1.34178	3.98551	0
		Fradel	D6	control	-2.67052	2.04689	0.762822	3.6376	4.20413	3.19889	7.14646	5.23916	7.55941	-0.834266	0	-0.598386	-0.800086	0.920684	1.63705	-2.20251	-4.71629	2.8185	7.74224	6.75374	1.09808	6.78208	6.19458	0.856473	0	5.38911	4.75912	0.480171	1.1829	-0.611239	0	1.43892	-0.778697	-2.07267	-1.11998	7.25124	1.51742	-1.1067	1.73429	8.05383	2.07422	3.00713	2.04015	4.03243	0
				stress	-1.65095	2.11741	1.03043	4.22308	4.66538	3.51573	7.58165	6.12927	8.09274	-0.657662	0	0.459746	-0.344379	0.79793	2.53195	-2.32592	-5.47834	3.39792	8.27106	6.67928	2.04092	6.73607	5.84477	2.47012	0	4.47802	4.97299	0.091739	1.92536	3.40647	0	1.13471	-1.49946	4.33805	1.90846	7.31016	0.0822241	-3.06301	0.236716	8.05788	2.7503	3.32782	2.54892	4.49962	0
					yield parameters
		cultivar	harvest date	treatment	shoot yield	root yield	root/shoot	root length	stem diameter	grain yield	grain numbers	100-grain weight	shoot moisture	leaf moisture	root moisture	leaf RWC
					g/pot	g/pot		cm	cm	g/pot	no/pot	g	%	%	%	%
		Fradel	D40	control	48.025	78.05	0.20493	112.375	0.66125	15.025	81.75	20.125	46.2239	84.3458	89.2623	86.4219
				stress	8.35	36.875	0.0997671	82.85	0.49	1.925	12.25	14.1125	53.4399	8.13187	92.3171	86.166
				rewater	42.05	45.025	0.16071	63.625	0.5325	10.1	66.5	16.7975	54.9802	23.0944	91.0623	78.8678
		Fradel	D40	control	48.025	78.05	0.227737	112.375	0.593125	15.025	81.75	20.125	46.2239	84.3458	89.2623	80.9532
				stress	8.35	36.875	0.12493	82.85	0.505	1.925	12.25	14.1125	53.4399	8.13187	92.3171	81.2602
					log2
		Fradel	D40	control	5.58571	6.28633	-2.2868	6.81218	-0.596732	3.90929	6.35315	4.33092	5.53057	6.39824	6.47998	6.43333
				stress	3.06178	5.20457	-3.32529	6.37243	-1.02915	0.944858	3.61471	3.8189	5.73985	3.02359	6.52853	6.42905
				rewater	5.39403	5.49265	-2.63747	5.99152	-0.909147	3.33628	6.05528	4.07017	5.78084	4.52947	6.50878	6.30136
		Fradel	D40	control	5.58571	6.28633	-2.13456	6.81218	-0.753592	3.90929	6.35315	4.33092	5.53057	6.39824	6.47998	6.33902
				stress	3.06178	5.20457	-3.00081	6.37243	-0.985645	0.944858	3.61471	3.8189	5.73985	3.02359	6.52853	6.34448
				FRADEL LEAVES																		FRADEL LEAVES
					aboveground yield	root yield	root/shoot	root length	stem diameter	grain yield	grain numbers	100-grain weight	shoot moisture	leaf moisture	root moisture	leaf RWC								aboveground yield	root yield	root/shoot	root length	stem diameter	grain yield	grain numbers	100-grain weight	aboveground moisture	leaf moisture	root moisture	leaf RWC
				fructose	0.0204028	-0.198303	-0.306306	-0.372979	0.00765392	-0.0175484	0.0100397	-0.126193	0.305993	-0.141111	0.153691	0.446387	r					gallic		-0.80585	-0.611548	-0.851773	-0.137714	-0.579364	-0.790877	-0.802971	-0.705635	0.391445	-0.689204	0.670443	0.661814	r
					0.974024	0.749177	0.616186	0.536361	0.990255	0.977658	0.987217	0.839753	0.616566	0.82093	0.805088	0.451127	P							0.0996479	0.273059	0.0669618	0.825213	0.305977	0.111127	0.101826	0.183017	0.514635	0.198009	0.215526	0.22372	P
				glucose	0.61615	0.455032	0.354307	0.0832226	0.596104	0.602103	0.612857	0.530908	-0.278687	0.517285	-0.504999	0.374063	r					protocatec		-0.674784	-0.223683	-0.482885	0.393755	-0.310725	-0.61329	-0.661007	-0.397073	-0.0976732	-0.364	0.327949	0.627459	r
					0.268433	0.4413	0.558507	0.89416	0.288733	0.282617	0.271741	0.357283	0.649813	0.372054	0.385499	0.53508	P							0.211436	0.717591	0.40998	0.51193	0.610835	0.271306	0.224492	0.508049	0.875837	0.546989	0.590053	0.257156	P
				sucrose	0.11715	0.0576381	-0.157653	-0.0350301	0.204203	0.109406	0.115136	0.081484	-0.0103242	0.0769359	-0.0729525	0.677395	r					hydroxyben		-0.810368	-0.705525	-0.818621	-0.298318	-0.828358	-0.810682	-0.811042	-0.770436	0.527218	-0.759977	0.747498	0.200278	r
					0.851182	0.926654	0.800104	0.955407	0.741819	0.860979	0.853728	0.896366	0.986855	0.902139	0.907196	0.208987	P							0.0962597	0.183116	0.0901638	0.625882	0.0831305	0.096026	0.0957576	0.127391	0.361269	0.135964	0.146405	0.746713	P
				trehalose	-0.257784	-0.549971	-0.571443	-0.668047	-0.331967	-0.315083	-0.273688	-0.464423	0.647842	-0.483104	0.498479	0.231062	r					vanillic		-0.625376	-0.78521	-0.664835	-0.655165	-0.932	-0.666484	-0.635384	-0.75633	0.76201	-0.764382	0.771731	-0.438414	r
					0.675451	0.33686	0.314225	0.217793	0.585224	0.605565	0.655931	0.430683	0.237166	0.409736	0.39268	0.708442	P							0.259224	0.11557	0.220842	0.230092	0.021011	0.219276	0.249332	0.138992	0.134284	0.132333	0.126341	0.460231	P
				raffinose	-0.930841	-0.697878	-0.724469	-0.144117	-0.714303	-0.911454	-0.926368	-0.809099	0.436451	-0.789227	0.771262	0.0698372	r					Total-HYD		-0.737622	-0.814693	-0.761235	-0.576032	-0.953	-0.767189	-0.745033	-0.81719	0.734368	-0.819223	0.820031	-0.253219	r
					0.0216046	0.190053	0.166254	0.817141	0.175244	0.0312057	0.0237182	0.0972082	0.462478	0.112416	0.126721	0.911153	P							0.154828	0.0930495	0.134924	0.30944	0.0121124	0.130034	0.148494	0.0912117	0.157632	0.0897236	0.0891343	0.681071	P
				SUGARS	0.38349	0.250932	0.108555	-0.00504388	0.433297	0.369076	0.379889	0.308685	-0.125767	0.298018	-0.28853	0.519895	r					caffeic		-0.0325139	-0.30425	0.0285377	-0.49905	-0.406195	-0.0793681	-0.0434166	-0.216336	0.428227	-0.234396	0.253358	-0.958	r
					0.523972	0.683889	0.862056	0.993578	0.466094	0.540976	0.52821	0.613304	0.840292	0.626246	0.637795	0.369213	P							0.958609	0.618679	0.96367	0.39205	0.497413	0.899052	0.944738	0.726717	0.471919	0.704313	0.680899	0.0102595	P
				erythritol	-0.973658	-0.866348	-0.959212	-0.390886	-0.869145	-0.977337	-0.975532	-0.938204	0.657991	-0.926664	0.915653	0.239975	r					coumaric		-0.926	-0.635852	-0.834716	-0.0403975	-0.588469	-0.897	-0.92	-0.765843	0.351259	-0.742496	0.716234	0.57497	r
					0.00511185	0.0574637	0.00982795	0.51529	0.0556939	0.00408158	0.00457746	0.0182688	0.227378	0.0235763	0.0290315	0.697413	P							0.0239755	0.248871	0.0786337	0.948578	0.296565	0.0388948	0.0268872	0.131135	0.562138	0.150654	0.173526	0.310545	P
				galactinol	-0.935017	-0.854273	-0.879413	-0.414655	-0.717909	-0.942469	-0.937889	-0.916001	0.664833	-0.906431	0.89713	0.19473	r					ferulic		-0.924	-0.887	-0.992	-0.486257	-0.852114	-0.939	-0.928	-0.934	0.723292	-0.928	0.919	0.305188	r
					0.0196904	0.0653004	0.049348	0.487591	0.172039	0.0164212	0.0184078	0.0288535	0.220845	0.0338719	0.0389899	0.753638	P							0.0248086	0.0446399	0.000923499	0.406225	0.0667341	0.018132	0.0228733	0.0200698	0.167287	0.0230373	0.0271341	0.617542	P
				mannitol	-0.00354053	0.052386	-0.188955	0.096375	0.261366	0.00620298	-0.000878417	0.0340098	-0.0796533	0.0378171	-0.0410256	0.81076	r					Total-CIN		-0.963	-0.78826	-0.939	-0.265461	-0.752649	-0.955	-0.962	-0.882	0.552254	-0.866192	0.847791	0.434497	r
					0.995492	0.933331	0.760854	0.877482	0.671047	0.992102	0.998882	0.956706	0.89869	0.951861	0.947779	0.0959678	P							0.00834293	0.113172	0.0178672	0.666018	0.142068	0.0112907	0.00875242	0.0477808	0.334436	0.0575627	0.0696341	0.464718	P
				myoinositol	-0.416439	-0.489235	-0.626133	-0.376197	-0.241926	-0.438865	-0.422944	-0.481253	0.456777	-0.484365	0.486427	0.569328	r					cou-ald1		-0.767503	-0.717957	-0.847577	-0.370356	-0.814097	-0.776245	-0.770102	-0.763114	0.572723	-0.756541	0.74823	0.261121	r
					0.485525	0.402914	0.258472	0.532562	0.695002	0.459715	0.478007	0.411801	0.439323	0.408331	0.406036	0.316436	P							0.129778	0.171997	0.0697788	0.539462	0.0934906	0.122702	0.127662	0.133375	0.312888	0.138816	0.145786	0.671348	P
				POLYOLS	-0.92107	-0.80993	-0.859036	-0.352823	-0.656486	-0.922859	-0.92238	-0.881044	0.608231	-0.869475	0.858509	0.27397	r					cou-ald2		0	0	0	0	0	0	0	0	0	0	0	0	r
					0.0263021	0.0965869	0.0621719	0.560274	0.228822	0.0254199	0.0256551	0.0483623	0.276405	0.055486	0.0625153	0.655585	P							1	1	1	1	1	1	1	1	1	1	1	1	P
				alanine	0.787377	0.710472	0.621031	0.33349	0.597495	0.792086	0.789367	0.765359	-0.546691	0.756696	-0.748355	0.11775	r					cou-ald3		-0.695063	-0.206565	-0.417352	0.447668	-0.187952	-0.627673	-0.679931	-0.392986	-0.135777	-0.357322	0.318507	0.593276	r
					0.113865	0.178668	0.26355	0.583395	0.287312	0.110186	0.112306	0.131532	0.340353	0.138687	0.145681	0.850423	P							0.192625	0.738875	0.484467	0.449667	0.762108	0.256944	0.206615	0.51283	0.827656	0.554919	0.601429	0.291628	P
				arginine	-0.722351	-0.377586	-0.481035	0.176923	-0.54628	-0.678497	-0.710999	-0.517383	0.0964394	-0.490844	0.467548	0.133884	r					fer-ald1		-0.819522	-0.6625	-0.849572	-0.211674	-0.729022	-0.811183	-0.818193	-0.744873	0.457946	-0.73088	0.714663	0.440759	r
					0.168116	0.530924	0.412045	0.775916	0.340792	0.207955	0.178196	0.371947	0.8774	0.401129	0.427162	0.830044	P							0.0895054	0.223066	0.0684348	0.732514	0.162271	0.0956528	0.0904764	0.148631	0.438	0.160655	0.174924	0.457549	P
				asparagine	0.212431	0.560772	0.537275	0.73992	0.349465	0.278545	0.230705	0.45519	-0.692765	0.477877	-0.496684	-0.10608	r					fer-ald2		-0.514937	-0.0312564	-0.344376	0.54661	-0.0865683	-0.44434	-0.498927	-0.209314	-0.280237	-0.174736	0.137391	0.793679	r
					0.731573	0.325425	0.350429	0.152855	0.564277	0.649987	0.708884	0.441122	0.194731	0.415572	0.394663	0.865188	P							0.374615	0.96021	0.570355	0.34044	0.889916	0.453461	0.392185	0.735452	0.647917	0.778656	0.82562	0.108951	P
				aspartate	0.402029	0.781884	0.608428	0.908329	0.60245	0.478067	0.423187	0.673199	-0.898322	0.697193	-0.716845	0.307157	r					fer-mal1		-0.992	-0.790791	-0.896	-0.236911	-0.791503	-0.98	-0.99	-0.894	0.538082	-0.876383	0.85599	0.287681	r
					0.502265	0.118201	0.276206	0.0328564	0.282264	0.41536	0.477727	0.212927	0.0383209	0.190678	0.172983	0.615155	P							0.000906514	0.111194	0.0398611	0.701202	0.11064	0.00344634	0.00125962	0.0407373	0.349562	0.0511954	0.064167	0.638831	P
				glutamate	0	0	0	0	0	0	0	0	0	0	0	0	r					fer-mal2		-0.507016	-0.639882	-0.730737	-0.536962	-0.731185	-0.540901	-0.515259	-0.615392	0.622634	-0.622139	0.628329	0.152107	r
					1	1	1	1	1	1	1	1	1	1	1	1	P							0.383284	0.24492	0.160779	0.350765	0.16039	0.34654	0.374263	0.269194	0.261952	0.262445	0.256294	0.807081	P
				glutamine	0.870974	0.913194	0.890253	0.593048	0.756432	0.898547	0.879293	0.93239	-0.792786	0.931438	-0.929473	-0.0813346	r					cou-al4		-0.295318	-0.0952609	-0.418137	0.176974	-0.10773	-0.267958	-0.289184	-0.172009	-0.0466314	-0.157358	0.141394	0.834703	r
					0.0545456	0.0302983	0.0429184	0.291861	0.138907	0.0381952	0.0494208	0.0208881	0.109643	0.0213278	0.0222443	0.896556	P							0.629529	0.878894	0.48356	0.775851	0.8631	0.662953	0.636997	0.782077	0.940649	0.800476	0.820573	0.0786428	P
				glycine	0.145907	0.1769	0.00187247	0.141472	-0.0379484	0.154728	0.14845	0.172313	-0.168148	0.173776	-0.174811	0.24835	r					Total-ALD		-0.902	-0.598723	-0.803009	-0.00267194	-0.627458	-0.870704	-0.895	-0.73219	0.311568	-0.70805	0.680998	0.526397	r
					0.814887	0.775944	0.997616	0.820475	0.951694	0.803783	0.811684	0.781694	0.786921	0.779861	0.778562	0.687072	P							0.0362638	0.286059	0.101797	0.996598	0.257157	0.0547148	0.0399513	0.159518	0.609814	0.180841	0.20562	0.362158	P
				isoleucine	-0.97004	-0.747242	-0.833177	-0.185363	-0.787448	-0.953345	-0.966338	-0.85663	0.484341	-0.837276	0.819694	0.197512	r					Total-PHE		-0.968	-0.816636	-0.949	-0.309667	-0.804517	-0.964	-0.968	-0.903	0.590925	-0.889	0.871856	0.36577	r
					0.00619716	0.146622	0.0797151	0.765347	0.113809	0.012012	0.00737645	0.0637459	0.408357	0.0768451	0.0893796	0.750165	P							0.00668592	0.0916187	0.0137441	0.612115	0.100655	0.00803756	0.00676254	0.0357771	0.29404	0.0438556	0.053995	0.544891	P
				lysine	-0.928128	-0.67708	-0.826366	-0.110656	-0.742699	-0.905501	-0.922766	-0.794097	0.407459	-0.773011	0.754028	0.337272	r					myr-3-dglc		-0.676333	-0.420519	-0.542948	0.0481208	-0.61979	-0.648024	-0.670262	-0.529906	0.19172	-0.509905	0.487618	0.169789	r
					0.0228787	0.209282	0.0845548	0.859396	0.15048	0.0343733	0.0254654	0.108627	0.495943	0.125306	0.140913	0.578859	P							0.209982	0.480807	0.34435	0.938754	0.264789	0.236989	0.215697	0.358363	0.757399	0.380117	0.404711	0.784862	P
				ornithine	-0.683056	-0.407518	-0.458225	0.0784202	-0.60526	-0.650455	-0.674747	-0.523247	0.165757	-0.501574	0.482425	-0.0326308	r					myr-3-glc		-0.676936	-0.903	-0.745635	-0.802188	-0.967	-0.730377	-0.689846	-0.854093	0.903	-0.866338	0.878009	-0.467615	r
					0.203703	0.495874	0.437683	0.900255	0.279412	0.234635	0.211471	0.365571	0.789922	0.389268	0.410494	0.958461	P							0.209417	0.0359312	0.147983	0.102421	0.00731065	0.161092	0.197417	0.0654195	0.035971	0.0574703	0.0502012	0.427086	P
				phenylalanine	-0.842996	-0.629071	-0.811199	-0.125329	-0.720939	-0.82492	-0.838803	-0.730757	0.39091	-0.712561	0.696123	0.3934	r					MYR-Total		-0.700392	-0.473966	-0.579374	-0.0181041	-0.67011	-0.677609	-0.695622	-0.574619	0.255317	-0.556484	0.536119	0.126847	r
					0.0728953	0.255559	0.0956403	0.840845	0.16936	0.0855933	0.0757846	0.160762	0.515262	0.176799	0.191655	0.512345	P							0.187764	0.419953	0.305965	0.97695	0.215841	0.208787	0.192113	0.310911	0.678487	0.329953	0.351671	0.838927	P
				proline	-0.947845	-0.753226	-0.878541	-0.221767	-0.808658	-0.935587	-0.945337	-0.852583	0.507358	-0.835236	0.819374	0.281051	r					que-3.7-dglc		-0.111274	0.131039	0.227211	0.361343	-0.0685804	-0.0726278	-0.102383	0.0473607	-0.263831	0.0640609	-0.0818497	-0.396843	r
					0.0141858	0.141584	0.0498771	0.71997	0.0975379	0.0194334	0.0152155	0.0664218	0.382908	0.078269	0.0896135	0.646923	P							0.858615	0.833635	0.713215	0.550142	0.912749	0.907609	0.869869	0.939721	0.668019	0.918491	0.895902	0.508319	P
				serine	0.645652	0.683138	0.526291	0.450522	0.538263	0.667179	0.652116	0.695349	-0.596832	0.695062	-0.693959	0.268652	r					que-3.4-dglc		-0.87367	-0.986	-0.95	-0.719179	-0.895	-0.912	-0.883	-0.982	0.901	-0.986	0.988	-0.018282	r
					0.239292	0.203628	0.362272	0.44642	0.349368	0.218616	0.23303	0.192363	0.287988	0.192625	0.193636	0.662101	P							0.0528673	0.00201323	0.0132735	0.170915	0.0404598	0.0307945	0.0470257	0.00289998	0.0370212	0.00203308	0.00153548	0.976724	P
				threonine	0.106704	0.527713	0.437692	0.804921	0.325351	0.183138	0.127707	0.394427	-0.711457	0.422504	-0.445987	0.0769503	r					que-3-dglc		0	0	0	0	0	0	0	0	0	0	0	0	r
					0.864399	0.360733	0.461056	0.100349	0.593179	0.768131	0.837841	0.511144	0.177785	0.478514	0.451582	0.902121	P							1	1	1	1	1	1	1	1	1	1	1	1	P
				tryptophan	0	0	0	0	0	0	0	0	0	0	0	0	r					que-3-adglc		0.138004	0.179292	0.301573	0.155198	-0.110019	0.148096	0.140449	0.170945	-0.177032	0.173125	-0.175171	-0.552996	r
					1	1	1	1	1	1	1	1	1	1	1	1	P							0.824848	0.772948	0.621927	0.803192	0.860203	0.812129	0.821764	0.783411	0.775779	0.780677	0.778111	0.333648	P
				tyrosine	-0.944232	-0.78288	-0.917379	-0.278197	-0.818486	-0.937736	-0.943297	-0.87125	0.553475	-0.856174	0.842228	0.319916	r					que-7-gal		-0.728737	-0.785179	-0.891	-0.534317	-0.8321	-0.754604	-0.735283	-0.794108	0.696459	-0.794797	0.794206	0.232479	r
					0.0156762	0.117411	0.028152	0.650412	0.0902624	0.0184754	0.0160701	0.0543733	0.33314	0.0640456	0.0734217	0.599729	P							0.16252	0.115594	0.042763	0.353609	0.0804746	0.140431	0.156842	0.108618	0.191348	0.108085	0.108543	0.706687	P
				valine	-0.832726	-0.595708	-0.748824	-0.078547	-0.725402	-0.810356	-0.827349	-0.704538	0.348181	-0.684821	0.667117	0.286716	r					dhyd-que		-0.263444	-0.322431	-0.138486	-0.261265	-0.560351	-0.279344	-0.267331	-0.313002	0.308693	-0.315836	0.318343	-0.67307	r
					0.0800328	0.289137	0.145285	0.900094	0.165435	0.0962689	0.083851	0.184007	0.56581	0.202064	0.218674	0.640007	P							0.668494	0.596697	0.824239	0.671172	0.325869	0.649009	0.663723	0.608079	0.613294	0.604655	0.601627	0.213048	P
				histidine	0	0	0	0	0	0	0	0	0	0	0	0	r					que-3-gal		-0.856828	-0.83421	-0.97	-0.471169	-0.747944	-0.872138	-0.861018	-0.873898	0.68761	-0.868749	0.861777	0.426424	r
					1	1	1	1	1	1	1	1	1	1	1	1	P							0.063616	0.078989	0.0063178	0.423091	0.146028	0.0538193	0.0608841	0.0527263	0.199481	0.0559435	0.0603932	0.473996	P
				AMINOACIDS	-0.646894	-0.331976	-0.542853	0.169302	-0.506284	-0.606538	-0.636431	-0.459182	0.077254	-0.434997	0.413782	0.399029	r					que-3-glc		-0.771333	-0.657384	-0.571694	-0.25896	-0.56251	-0.769228	-0.771416	-0.723812	0.480939	-0.712909	0.700032	-0.129703	r
					0.238085	0.585212	0.344452	0.785473	0.384088	0.278118	0.248303	0.436602	0.901735	0.464145	0.488602	0.505765	P							0.126664	0.22796	0.313962	0.674005	0.323594	0.128373	0.126596	0.166831	0.412152	0.176488	0.188091	0.835322	P
				GABA	-0.0440761	0.376371	0.352632	0.714135	0.280584	0.02877	-0.0241888	0.23756	-0.58418	0.26626	-0.290468	0.00696553	r					que-3.6-fdglc		0	0	0	0	0	0	0	0	0	0	0	0	r
					0.943899	0.532357	0.560502	0.175394	0.647493	0.963374	0.969205	0.700398	0.300989	0.665036	0.635433	0.991131	P							1	1	1	1	1	1	1	1	1	1	1	1	P
				pyroglutamate	0.820987	0.829208	0.959276	0.503407	0.79502	0.84143	0.827311	0.857601	-0.700637	0.854563	-0.85091	-0.359245	r					que-3.6-ddglc		0.490174	0.356629	0.205047	0.056661	0.306787	0.478459	0.487817	0.418897	-0.21545	0.407874	-0.395379	0.336938	r
					0.0884381	0.0825247	0.00980489	0.387249	0.107913	0.0739699	0.083878	0.0631091	0.187542	0.0651085	0.0675382	0.552634	P							0.401873	0.555743	0.740768	0.927896	0.615604	0.414922	0.40449	0.482681	0.727818	0.495461	0.51003	0.579259	P
				putrescine	0.392395	0.664885	0.483148	0.713527	0.434009	0.449348	0.408324	0.590856	-0.731629	0.607613	-0.621188	0.27148	r					que-3.6-sglc		0.213973	0.0494252	0.33052	-0.162817	-0.146205	0.190822	0.208756	0.111461	0.0626952	0.0995332	-0.086585	-0.897	r
					0.513522	0.220795	0.409687	0.175936	0.465277	0.447755	0.494937	0.29411	0.160004	0.27703	0.263393	0.658635	P							0.729655	0.937096	0.586962	0.793615	0.814511	0.75852	0.736147	0.858378	0.920226	0.87348	0.889895	0.0388446	P
				spermidine	0.672071	0.800569	0.814596	0.626523	0.571235	0.710199	0.6831	0.784093	-0.753444	0.789862	-0.793819	-0.235522	r					que-3.6-mglc		-0.98	-0.928	-0.942	-0.49232	-0.903	-0.993	-0.984	-0.982	0.747686	-0.975	0.965	0.064669	r
					0.21399	0.103654	0.0931216	0.258084	0.314442	0.178912	0.203663	0.116451	0.141402	0.111919	0.108843	0.70292	P							0.00326718	0.0229157	0.0168337	0.399492	0.0358616	0.000631041	0.00237464	0.00285032	0.146246	0.00486921	0.00793545	0.917718	P
				spermine	0.215195	-0.134875	-0.174979	-0.488296	-0.0230312	0.158673	0.199925	-0.0125435	0.336706	-0.037221	0.0582733	0.176277	r					quercetin		-0.973	-0.745695	-0.895	-0.178906	-0.737757	-0.956	-0.97	-0.856984	0.483268	-0.837618	0.815464	0.409923	r
					0.728135	0.828794	0.778353	0.403957	0.970678	0.798823	0.747153	0.98403	0.579537	0.95262	0.925846	0.776724	P							0.00523949	0.0479321	0.0404226	0.77343	0.154711	0.0108762	0.00620185	0.0635139	0.409553	0.0766073	0.0924814	0.493079	P
				POLYAMINES	0.681122	0.785552	0.897327	0.589532	0.662767	0.71523	0.691059	0.77727	-0.725478	0.781367	-0.783905	-0.387022	r					Total-QUE		-0.582027	-0.381484	-0.342603	0.00681125	-0.588663	-0.560992	-0.577575	-0.469189	0.193903	-0.45329	0.435493	-0.255773	r
					0.205505	0.1153	0.0388788	0.295471	0.222812	0.174419	0.1963	0.12188	0.165369	0.118611	0.1166	0.519822	P							0.303216	0.526332	0.572474	0.991328	0.296365	0.325192	0.307834	0.425316	0.754671	0.443277	0.463576	0.677926	P
				citrate	-0.607525	-0.812249	-0.86736	-0.722314	-0.696748	-0.657551	-0.621751	-0.768467	0.811926	-0.779687	0.788316	0.228151	r					kae-3-dglc		0.574352	0.40128	0.672522	0.0371005	0.251997	0.557808	0.570936	0.479684	-0.22797	0.465656	-0.449846	-0.836171	r
					0.277119	0.0948597	0.0568214	0.168148	0.191084	0.2278	0.262832	0.128992	0.0950993	0.119949	0.113128	0.712049	P							0.31119	0.503139	0.213565	0.952773	0.682576	0.328553	0.314754	0.413553	0.712274	0.429292	0.44719	0.0776159	P
				oxoglutarate	0.0627892	0.0449083	-0.134095	0.0059062	0.300276	0.0611008	0.0623833	0.0531173	-0.0262398	0.05163	-0.0502946	0.689387	r					kae-3-glc		0.340727	0.348893	0.21096	0.217655	0.13075	0.349728	0.34307	0.359046	-0.29875	0.358148	-0.356586	0.172044	r
					0.920107	0.94284	0.829778	0.99248	0.623503	0.922252	0.920623	0.932401	0.966594	0.934292	0.93599	0.19784	P							0.574719	0.564961	0.733403	0.725076	0.834	0.563964	0.571917	0.55287	0.625356	0.553938	0.555795	0.782033	P
				succinate	0.312932	0.00116844	-0.0677409	-0.362635	0.0501379	0.265402	0.300209	0.114704	0.198152	0.0921961	-0.0728383	0.19465	r					Total-KAE		0.553261	0.387804	0.620372	0.0379622	0.176691	0.537539	0.550021	0.462916	-0.221457	0.449488	-0.434347	-0.787468	r
					0.608164	0.998512	0.913816	0.548608	0.936189	0.66609	0.623583	0.854275	0.749367	0.882779	0.907341	0.753739	P							0.333367	0.518904	0.264208	0.951677	0.776206	0.350145	0.336808	0.432382	0.720354	0.447596	0.46489	0.113793	P
				fumarate	-0.135399	0.0932966	-0.0397864	0.322084	-0.202737	-0.0983535	-0.125386	0.0135757	-0.224313	0.0296744	-0.0434016	0.0827733	r					Total-FLA		-0.635362	-0.4172	-0.425831	0.00609753	-0.628096	-0.612528	-0.630532	-0.512693	0.21279	-0.495387	0.476013	-0.135218	r
					0.828133	0.881384	0.949356	0.597114	0.743647	0.874975	0.840773	0.982715	0.716809	0.962223	0.944757	0.89473	P							0.249353	0.484644	0.474678	0.992236	0.256525	0.272072	0.254115	0.377066	0.731126	0.396096	0.417658	0.828362	P
				malate	-0.501406	-0.0981465	-0.150104	0.41151	-0.254305	-0.442162	-0.485647	-0.24866	-0.175265	-0.219123	0.193599	0.0202234	r					cat-3-glc		-0.436971	-0.0129059	-0.346812	0.487886	0.0751214	-0.374751	-0.422848	-0.168471	-0.257896	-0.138217	0.105565	0.962	r
					0.389453	0.875237	0.809602	0.491237	0.679733	0.455946	0.406904	0.686689	0.777994	0.723253	0.755051	0.974253	P							0.461883	0.983568	0.567444	0.404413	0.904442	0.534269	0.478117	0.786515	0.675313	0.824579	0.86584	0.00886797	P
				glycerate	0.800497	0.690494	0.610396	0.283019	0.785302	0.799696	0.800991	0.756674	-0.508797	0.74571	-0.735414	0.28361	r					catechin		-0.641172	-0.882	-0.847268	-0.807239	-0.921	-0.696352	-0.654459	-0.827027	0.895	-0.840424	0.853375	-0.133686	r
					0.103709	0.19682	0.27422	0.644519	0.115496	0.104321	0.103332	0.138705	0.381331	0.14792	0.156728	0.643797	P							0.243658	0.0478945	0.0699872	0.0986025	0.0261244	0.191446	0.230771	0.0840812	0.0404648	0.074663	0.0658958	0.830294	P
				pyruvate	0.754039	0.748983	0.596435	0.440159	0.752142	0.7706	0.759241	0.779173	-0.62488	0.775528	-0.771453	0.391429	r					cat-7-glc		-0.82397	-0.453038	-0.700134	0.163256	-0.482954	-0.779419	-0.814237	-0.605748	0.146125	-0.577411	0.546079	0.63945	r
					0.140904	0.14515	0.288395	0.458235	0.142493	0.127258	0.136573	0.120358	0.259717	0.123278	0.126566	0.514654	P							0.0862779	0.443563	0.187999	0.793063	0.409904	0.120162	0.0933866	0.278918	0.814612	0.308005	0.341006	0.245343	P
				threonate	0.997527	0.839307	0.906559	0.31545	0.790165	0.992814	0.997127	0.928672	-0.602796	0.913576	-0.89954	-0.227282	r					Total-PRO		-0.637827	-0.369169	-0.670826	0.0937608	-0.283758	-0.606477	-0.631021	-0.481319	0.140371	-0.460621	0.43767	0.86789	r
					0.000147545	0.0754353	0.0338033	0.60512	0.111683	0.000730414	0.000184765	0.0226215	0.281913	0.0301007	0.0376415	0.713127	P							0.246933	0.540866	0.215164	0.880795	0.643617	0.27818	0.253631	0.411727	0.821863	0.434974	0.461082	0.0564858	P
				ORGANICACIDS	-0.105107	-0.149164	-0.335505	-0.140178	0.0885142	-0.11528	-0.107984	-0.138772	0.153232	-0.141299	0.143285	0.689047	r					uniden1		0	0	0	0	0	0	0	0	0	0	0	0	r
					0.86642	0.810785	0.580977	0.822106	0.887448	0.853547	0.862779	0.823879	0.805665	0.820693	0.818191	0.198153	P							1	1	1	1	1	1	1	1	1	1	1	1	P
																						uniden2		-0.199795	-0.113702	-0.407531	0.0327903	-0.0696616	-0.189645	-0.197586	-0.149468	0.0411116	-0.142854	0.135528	0.79901	r
																								0.747316	0.855543	0.495859	0.958258	0.911376	0.759991	0.750072	0.810403	0.94767	0.818733	0.82797	0.104845	P
																						uniden3		0.482796	0.586542	0.343758	0.471113	0.518309	0.511196	0.489748	0.570692	-0.559295	0.575592	-0.57988	0.571647	r
																								0.41008	0.298551	0.571094	0.423154	0.370939	0.378703	0.402345	0.31501	0.326982	0.309897	0.305441	0.314012	P
																						uniden4		-0.583684	-0.078609	-0.369359	0.543368	-0.101234	-0.510992	-0.567239	-0.266274	-0.253952	-0.229972	0.190686	0.765095	r
																								0.301501	0.900015	0.540641	0.343901	0.871326	0.378927	0.318625	0.66502	0.680168	0.709793	0.75869	0.131748	P
																						uniden5		0.525006	0.342251	0.216168	-0.00942516	0.316136	0.505716	0.520916	0.421973	-0.172164	0.407507	-0.391323	0.287678	r
																								0.363664	0.572896	0.726925	0.988	0.604292	0.384711	0.368102	0.479127	0.781882	0.495887	0.514778	0.638834	P
																						TOTAL-UNI		-0.482955	-0.118747	-0.461865	0.3548	-0.111486	-0.431923	-0.471464	-0.256409	-0.130901	-0.229968	0.20125	0.915	r
																								0.409903	0.849163	0.433568	0.55792	0.858347	0.467671	0.422759	0.677144	0.833809	0.709797	0.745501	0.029423	P
																						unknown1		-0.694706	-0.342929	-0.371132	0.20655	-0.451467	-0.650517	-0.684962	-0.484488	0.0656143	-0.457982	0.428811	0.00917839	r
																								0.192951	0.572085	0.538544	0.738895	0.445346	0.234574	0.201934	0.408194	0.916517	0.437959	0.471248	0.988314	P
																						unknown2		-0.711366	-0.362438	-0.626602	0.191584	-0.450308	-0.668033	-0.701833	-0.503689	0.0838354	-0.477303	0.44823	0.633113	r
																								0.177867	0.548842	0.258007	0.757569	0.446664	0.217806	0.186456	0.386939	0.893383	0.416214	0.449028	0.251567	P
																						unknown3		-0.751168	-0.462995	-0.739143	0.0606002	-0.377538	-0.719038	-0.744265	-0.585815	0.206953	-0.563329	0.538291	0.804243	r
																								0.143311	0.432293	0.153521	0.922889	0.530981	0.17104	0.149147	0.2993	0.738392	0.322731	0.349338	0.100862	P
																						unknown4		0.481531	0.757432	0.643878	0.774238	0.535854	0.539127	0.495261	0.685061	-0.812196	0.701497	-0.717935	0.12305	r
																								0.41149	0.138074	0.241019	0.124316	0.351955	0.348441	0.396236	0.201841	0.0948989	0.186761	0.172017	0.843724	P
																						unknown5		0.57196	0.767807	0.774985	0.686871	0.550002	0.617988	0.583071	0.725103	-0.770191	0.735793	-0.746017	-0.190033	r
																								0.313684	0.12953	0.123715	0.200165	0.336828	0.266591	0.302135	0.165698	0.12759	0.156402	0.147659	0.759507	P
																						unknown6		0.396557	0.573714	0.57019	0.549253	0.298404	0.435492	0.405891	0.530534	-0.595026	0.540717	-0.550724	-0.210492	r
																								0.508653	0.311854	0.315534	0.337625	0.625777	0.463577	0.497767	0.357686	0.289835	0.346737	0.336061	0.733985	P
																						unknown7		0.921	0.80338	0.765968	0.341269	0.754295	0.922	0.922	0.876801	-0.601196	0.864988	-0.850881	0.0424554	r
																								0.0261302	0.0510152	0.131033	0.574071	0.14069	0.0258559	0.0257294	0.050939	0.283539	0.0583307	0.0675574	0.94596	P
																						TOTAL-UNK		-0.00689776	0.356245	0.176789	0.636887	0.106596	0.054592	0.00737379	0.236861	-0.529909	0.261211	-0.286868	0.277691	r
																								0.991218	0.5562	0.776083	0.247855	0.864536	0.930526	0.990611	0.701263	0.358361	0.671237	0.639822	0.65103	P
[truncated: 196 more columns]
